# Supplementary material for: 5-(4-Chloro­phen­yl)-1-(2,4-dichloro­phen­yl)-4-methyl-1H-pyrazole-3-carboxylic acid
Source: Acta Crystallogr Sect E Struct Rep Online. 2008 Nov 22;64(Pt 12):o2413. doi: 10.1107/S1600536808038105 (PMC2960141; doi:10.1107/S1600536808038105)
Supplement: Supplementary file 1 [file e-64-o2413-sup1.cif]

##############################################################################
###                                                                        ###
###        Electronic paper (Acta Crystallographica Section E)             ###
###                                                                        ###
##############################################################################
#                                                                            #
# This CIF contains the data in a paper accepted for publication in Acta     #
# Crystallographica Section E. It conforms to the requirements of Notes      #
# for Authors for Section E, and has been peer reviewed under the auspices   #
# of the IUCr Commission on Journals.                                        #
#                                                                            #
# Full details of the Crystallographic Information File format               #
# are given in the paper "The Crystallographic Information File (CIF):       #
# a New Standard Archive File for Crystallography" by S. R. Hall, F. H.      #
# Allen and I. D. Brown [Acta Cryst. (1991), A47, 655-685].                  #
#                                                                            #
# The current version of the core CIF dictionary is obtainable from          #
# ftp://ftp.iucr.org/pub/cif_core.dic. The current version number is 2.4.    #
#                                                                            #
# Software is freely available for graphical display of the structure(s) in  #
# this CIF.  For information consult the CIF home page http://www.iucr.org/  #
# cif/home.html                                                              #
#                                                                            #
# This file may be used for bona fide research purposes within the           #
# scientific community so long as proper attribution is given to the journal # 
# article from which it was obtained.                                        #
#                                                                            #
##############################################################################
                                             
data_global
_audit_creation_method     'from SHELXL97 CIF and IUCr SHELXL97-template'
_journal_date_recd_electronic     2008-11-13
_journal_date_accepted     2008-11-16
_journal_name_full     'Acta Crystallographica, Section E'
_journal_year     2008
_journal_volume     64
_journal_issue     12
_journal_page_first     o2413
_journal_page_last     o2413
_journal_paper_category     QO
_journal_coeditor_code     HK2574
_publ_contact_author_name     ' Fang Zheng '
_publ_contact_author_address
;
College of Life Sciences and Pharmaceutical Engineering,
Nanjing University of Technolgy,
Xinmofan Road No.5 Nanjing,
Nanjing 210009
People's Republic of China
;
_publ_contact_author_email     fzcpu@163.com
_publ_contact_author_fax     ?
_publ_contact_author_phone     '86 25 83498827'
_publ_section_title
;\
5-(4-Chlorophenyl)-1-(2,4-dichlorophenyl)-4-methyl-1<i>H</i>-pyrazole-3-\
carboxylic acid
;
loop_
    _publ_author_name
    _publ_author_address
    'Wang, Wei'
;
College of Life Sciences and Pharmaceutical Engineering,
Nanjing University of Technolgy,
Xinmofan Road No. 5 Nanjing,
Nanjing 210009
People's Republic of China
;
    'Fang, Zheng'
;
College of Life Sciences and Pharmaceutical Engineering,
Nanjing University of Technolgy,
Xinmofan Road No. 5 Nanjing,
Nanjing 210009
People's Republic of China
;
data_I
_audit_creation_method     SHELXL-97
_chemical_name_systematic
;
5-(4-Chlorophenyl)-1-(2,4-dichlorophenyl)-4-methyl-1<i>H</i>-pyrazole-3-
carboxylic acid
;
_chemical_name_common     ?
_chemical_formula_moiety     'C17 H11 Cl3 N2 O2'
_chemical_formula_sum     'C17 H11 Cl3 N2 O2'
_chemical_formula_iupac     'C17 H11 Cl3 N2 O2'
_chemical_formula_weight     381.63
_chemical_melting_point     ?
_symmetry_cell_setting     monoclinic
_symmetry_space_group_name_H-M     'P 2/c'
_symmetry_space_group_name_Hall     '-P 2yc'
loop_
    _symmetry_equiv_pos_as_xyz
    'x, y, z'
    '-x, y, -z+1/2'
    '-x, -y, -z'
    'x, -y, z-1/2'
_cell_length_a     13.192(3)
_cell_length_b     8.8170(18)
_cell_length_c     30.012(6)
_cell_angle_alpha     90.00
_cell_angle_beta     102.42(3)
_cell_angle_gamma     90.00
_cell_volume     3409.1(13)
_cell_formula_units_Z     8
_cell_measurement_reflns_used     25
_cell_measurement_theta_min     10
_cell_measurement_theta_max     13
_cell_measurement_temperature     294(2)
_exptl_crystal_description     block
_exptl_crystal_colour     colorless
_exptl_crystal_size_max     0.30
_exptl_crystal_size_mid     0.20
_exptl_crystal_size_min     0.10
_exptl_crystal_density_diffrn     1.487
_exptl_crystal_density_meas     ?
_exptl_crystal_density_method     'not measured'
_exptl_crystal_F_000     1552
_exptl_absorpt_coefficient_mu     0.549
_exptl_absorpt_correction_type     psi-scan
_exptl_absorpt_process_details     '(North <i>et al.</i>,  1968)'
_exptl_absorpt_correction_T_min     0.8526
_exptl_absorpt_correction_T_max     0.9471
_exptl_special_details
;
;
_diffrn_ambient_temperature     294(2)
_diffrn_radiation_type     MoK\a
_diffrn_radiation_wavelength     0.71073
_diffrn_radiation_source     'fine-focus sealed tube'
_diffrn_radiation_monochromator     graphite
_diffrn_measurement_device_type     'Enraf--Nonius CAD-4'
_diffrn_measurement_method     '\w/2\q'
_diffrn_detector_area_resol_mean     ?
_diffrn_reflns_number     6479
_diffrn_reflns_av_R_equivalents     0.0382
_diffrn_reflns_av_sigmaI/netI     0.1048
_diffrn_reflns_theta_min     1.39
_diffrn_reflns_theta_max     25.27
_diffrn_reflns_theta_full     25.27
_diffrn_measured_fraction_theta_max     1.000
_diffrn_measured_fraction_theta_full     1.000
_diffrn_reflns_limit_h_min     0
_diffrn_reflns_limit_h_max     15
_diffrn_reflns_limit_k_min     0
_diffrn_reflns_limit_k_max     10
_diffrn_reflns_limit_l_min     -36
_diffrn_reflns_limit_l_max     36
_diffrn_standards_number     3
_diffrn_standards_interval_count     ?
_diffrn_standards_interval_time     120
_diffrn_standards_decay_%     1
_refine_special_details
;
Refinement of <i>F</i>^2^ against ALL reflections. The weighted <i>R</i>-factor
<i>wR</i> and goodness of fit <i>S</i> are based on <i>F</i>^2^, conventional
<i>R</i>-factors <i>R</i> are based on <i>F</i>, with <i>F</i> set to zero for
negative <i>F</i>^2^. The threshold expression of <i>F</i>^2^ >
\s(<i>F</i>^2^) is used only for calculating <i>R</i>-factors(gt) <i>etc</i>.
and is not relevant to the choice of reflections for refinement.
<i>R</i>-factors based on <i>F</i>^2^ are statistically about twice as large
as those based on <i>F</i>, and <i>R</i>- factors based on ALL data will be
even larger.
;
_reflns_number_total     6190
_reflns_number_gt     2893
_reflns_threshold_expression     I>2\s(I)
_refine_ls_structure_factor_coef     Fsqd
_refine_ls_matrix_type     full
_refine_ls_R_factor_all     0.1595
_refine_ls_R_factor_gt     0.0721
_refine_ls_wR_factor_gt     0.1452
_refine_ls_wR_factor_ref     0.1813
_refine_ls_goodness_of_fit_ref     0.985
_refine_ls_restrained_S_all     0.985
_refine_ls_number_reflns     6190
_refine_ls_number_parameters     433
_refine_ls_number_restraints     0
_refine_ls_hydrogen_treatment     constr
_refine_ls_weighting_scheme     calc
_refine_ls_weighting_details
                'calc w=1/[\s^2^(Fo^2^)+(0.06P)^2^+5P] where P=(Fo^2^+2Fc^2^)/3'
_atom_sites_solution_hydrogens     geom
_atom_sites_solution_primary     direct
_atom_sites_solution_secondary     difmap
_refine_ls_shift/su_max     0.000
_refine_ls_shift/su_mean     0.000
_refine_diff_density_max     0.331
_refine_diff_density_min     -0.283
_refine_ls_extinction_method     none
loop_
    _atom_type_symbol
    _atom_type_description
    _atom_type_scat_dispersion_real
    _atom_type_scat_dispersion_imag
    _atom_type_scat_source
    'C' 'C' 0.0033 0.0016
                         'International Tables Vol C Tables 4.2.6.8 and 6.1.1.4'
    'H' 'H' 0.0000 0.0000
                         'International Tables Vol C Tables 4.2.6.8 and 6.1.1.4'
    'N' 'N' 0.0061 0.0033
                         'International Tables Vol C Tables 4.2.6.8 and 6.1.1.4'
    'O' 'O' 0.0106 0.0060
                         'International Tables Vol C Tables 4.2.6.8 and 6.1.1.4'
    'Cl' 'Cl' 0.1484 0.1585
                         'International Tables Vol C Tables 4.2.6.8 and 6.1.1.4'
_computing_data_collection     'CAD-4 Software (Enraf--Nonius, 1989)'
_computing_cell_refinement     'CAD-4 Software (Enraf--Nonius, 1989)'
_computing_data_reduction     'XCAD4 (Harms & Wocadlo, 1995)'
_computing_structure_solution     'SHELXS97 (Sheldrick, 2008)'
_computing_structure_refinement     'SHELXL97 (Sheldrick, 2008)'
_computing_molecular_graphics     'PLATON (Spek, 2003)'
_computing_publication_material     'SHELXL97 (Sheldrick, 2008)'
loop_
    _atom_site_type_symbol
    _atom_site_label
    _atom_site_fract_x
    _atom_site_fract_y
    _atom_site_fract_z
    _atom_site_U_iso_or_equiv
    _atom_site_adp_type
    _atom_site_calc_flag
    _atom_site_refinement_flags
    _atom_site_occupancy
    _atom_site_disorder_assembly
    _atom_site_disorder_group
    Cl Cl1 0.3235(2) 0.6137(2) 0.22847(7) 0.1112(9) Uani d . 1 . .
    Cl Cl2 0.41462(12) 0.2754(2) 0.37992(6) 0.0718(5) Uani d . 1 . .
    Cl Cl3 0.42824(16) 0.8503(2) 0.49709(6) 0.0871(7) Uani d . 1 . .
    Cl Cl4 -0.31722(17) -1.1411(2) 0.16706(6) 0.0858(6) Uani d . 1 . .
    Cl Cl5 -0.38786(12) -0.7789(2) 0.29976(6) 0.0696(5) Uani d . 1 . .
    Cl Cl6 -0.45426(14) -1.3607(2) 0.39707(6) 0.0814(6) Uani d . 1 . .
    O O1 0.0459(3) -0.1244(5) 0.43492(13) 0.0571(11) Uani d . 1 . .
    O O2 0.0428(3) -0.1317(5) 0.35970(14) 0.0613(12) Uani d . 1 . .
    H H2A 0.0228 -0.2219 0.3629 0.092 Uiso d R 1 . .
    O O3 -0.0346(3) -0.4099(5) 0.42547(14) 0.0648(13) Uani d . 1 . .
    H H3B -0.0097 -0.3220 0.4233 0.097 Uiso d R 1 . .
    O O4 -0.0241(3) -0.4055(5) 0.35213(14) 0.0636(12) Uani d . 1 . .
    N N1 0.1830(3) 0.2661(5) 0.37220(15) 0.0398(11) Uani d . 1 . .
    N N2 0.1338(3) 0.1348(5) 0.36084(15) 0.0442(12) Uani d . 1 . .
    N N3 -0.1099(3) -0.6749(5) 0.33613(15) 0.0414(11) Uani d . 1 . .
    N N4 -0.1607(3) -0.8069(5) 0.33785(14) 0.0387(11) Uani d . 1 . .
    C C1 0.2820(7) 0.5083(7) 0.2692(2) 0.065(2) Uani d . 1 . .
    C C2 0.1789(7) 0.4874(8) 0.2669(2) 0.071(2) Uani d . 1 . .
    H H2B 0.1303 0.5256 0.2423 0.085 Uiso calc R 1 . .
    C C3 0.1464(5) 0.4081(7) 0.3017(2) 0.0626(18) Uani d . 1 . .
    H H3A 0.0759 0.3967 0.3009 0.075 Uiso calc R 1 . .
    C C4 0.2182(4) 0.3469(6) 0.33725(18) 0.0435(14) Uani d . 1 . .
    C C5 0.3238(5) 0.3634(7) 0.3377(2) 0.0519(16) Uani d . 1 . .
    C C6 0.3555(6) 0.4459(7) 0.3041(2) 0.0642(19) Uani d . 1 . .
    H H6A 0.4258 0.4592 0.3049 0.077 Uiso calc R 1 . .
    C C7 0.3576(5) 0.6908(7) 0.4752(2) 0.0504(16) Uani d . 1 . .
    C C8 0.2851(5) 0.7026(7) 0.4350(2) 0.0496(16) Uani d . 1 . .
    H H8A 0.2715 0.7959 0.4205 0.060 Uiso calc R 1 . .
    C C9 0.2321(4) 0.5733(6) 0.4163(2) 0.0446(14) Uani d . 1 . .
    H H9A 0.1836 0.5801 0.3888 0.053 Uiso calc R 1 . .
    C C10 0.2507(4) 0.4355(6) 0.43793(19) 0.0393(13) Uani d . 1 . .
    C C11 0.3227(4) 0.4274(7) 0.4789(2) 0.0525(16) Uani d . 1 . .
    H H11A 0.3356 0.3349 0.4940 0.063 Uiso calc R 1 . .
    C C12 0.3753(5) 0.5553(8) 0.4976(2) 0.0563(17) Uani d . 1 . .
    H H12A 0.4226 0.5494 0.5254 0.068 Uiso calc R 1 . .
    C C13 0.1975(4) 0.2945(6) 0.41780(18) 0.0399(13) Uani d . 1 . .
    C C14 0.1523(4) 0.1770(6) 0.43595(19) 0.0427(14) Uani d . 1 . .
    C C15 0.1141(4) 0.0811(6) 0.39951(18) 0.0412(14) Uani d . 1 . .
    C C16 0.1457(5) 0.1614(7) 0.4862(2) 0.0612(18) Uani d . 1 . .
    H H16A 0.1098 0.0694 0.4902 0.092 Uiso calc R 1 . .
    H H16B 0.1086 0.2465 0.4948 0.092 Uiso calc R 1 . .
    H H16C 0.2144 0.1587 0.5050 0.092 Uiso calc R 1 . .
    C C17 0.0649(4) -0.0666(7) 0.3986(2) 0.0462(15) Uani d . 1 . .
    C C18 -0.2676(5) -1.0395(7) 0.21641(19) 0.0508(16) Uani d . 1 . .
    C C19 -0.3380(5) -0.9630(7) 0.2361(2) 0.0519(16) Uani d . 1 . .
    H H19A -0.4084 -0.9654 0.2227 0.062 Uiso calc R 1 . .
    C C20 -0.3033(4) -0.8837(6) 0.27553(19) 0.0435(14) Uani d . 1 . .
    C C21 -0.1980(4) -0.8850(6) 0.29602(18) 0.0405(14) Uani d . 1 . .
    C C22 -0.1292(5) -0.9617(7) 0.2757(2) 0.0549(17) Uani d . 1 . .
    H H22A -0.0588 -0.9621 0.2892 0.066 Uiso calc R 1 . .
    C C23 -0.1643(5) -1.0374(7) 0.2354(2) 0.0570(17) Uani d . 1 . .
    H H23A -0.1177 -1.0871 0.2212 0.068 Uiso calc R 1 . .
    C C24 -0.3712(5) -1.2088(8) 0.3953(2) 0.0524(16) Uani d . 1 . .
    C C25 -0.3943(5) -1.0715(8) 0.4093(2) 0.0643(19) Uani d . 1 . .
    H H25A -0.4533 -1.0587 0.4212 0.077 Uiso calc R 1 . .
    C C26 -0.3309(5) -0.9481(7) 0.4061(2) 0.0578(17) Uani d . 1 . .
    H H26A -0.3466 -0.8535 0.4165 0.069 Uiso calc R 1 . .
    C C27 -0.2438(4) -0.9654(7) 0.38723(19) 0.0430(14) Uani d . 1 . .
    C C28 -0.2201(4) -1.1102(7) 0.37496(19) 0.0500(16) Uani d . 1 . .
    H H28A -0.1604 -1.1255 0.3637 0.060 Uiso calc R 1 . .
    C C29 -0.2827(5) -1.2322(7) 0.3790(2) 0.0554(17) Uani d . 1 . .
    H H29A -0.2654 -1.3290 0.3707 0.067 Uiso calc R 1 . .
    C C30 -0.1821(4) -0.8338(6) 0.38025(18) 0.0380(13) Uani d . 1 . .
    C C31 -0.1414(4) -0.7112(6) 0.40758(17) 0.0373(13) Uani d . 1 . .
    C C32 -0.0975(4) -0.6191(6) 0.37874(18) 0.0386(13) Uani d . 1 . .
    C C33 -0.1414(5) -0.6905(7) 0.45721(18) 0.0589(18) Uani d . 1 . .
    H H33A -0.1783 -0.7728 0.4674 0.088 Uiso calc R 1 . .
    H H33B -0.1748 -0.5964 0.4614 0.088 Uiso calc R 1 . .
    H H33C -0.0712 -0.6891 0.4746 0.088 Uiso calc R 1 . .
    C C34 -0.0488(4) -0.4708(7) 0.3863(2) 0.0466(15) Uani d . 1 . .
loop_
    _atom_site_aniso_label
    _atom_site_aniso_U_11
    _atom_site_aniso_U_22
    _atom_site_aniso_U_33
    _atom_site_aniso_U_12
    _atom_site_aniso_U_13
    _atom_site_aniso_U_23
    Cl1 0.190(3) 0.0800(15) 0.0846(15) -0.0236(16) 0.0770(16) 0.0149(12)
    Cl2 0.0473(10) 0.0823(13) 0.0861(13) 0.0030(9) 0.0155(9) 0.0118(10)
    Cl3 0.1092(16) 0.0820(14) 0.0773(13) -0.0542(12) 0.0357(11) -0.0305(11)
    Cl4 0.1134(16) 0.0851(14) 0.0521(11) -0.0172(12) 0.0026(10) -0.0250(10)
    Cl5 0.0472(10) 0.0915(13) 0.0668(11) 0.0158(10) 0.0052(8) -0.0112(10)
    Cl6 0.0785(13) 0.0780(13) 0.0838(13) -0.0437(11) 0.0093(10) 0.0142(11)
    O1 0.070(3) 0.057(3) 0.044(2) -0.018(2) 0.013(2) 0.008(2)
    O2 0.076(3) 0.048(3) 0.056(3) -0.028(2) 0.007(2) -0.002(2)
    O3 0.074(3) 0.064(3) 0.059(3) -0.028(2) 0.018(2) -0.022(2)
    O4 0.077(3) 0.055(3) 0.060(3) -0.023(2) 0.019(2) -0.010(2)
    N1 0.043(3) 0.032(3) 0.046(3) -0.012(2) 0.012(2) 0.006(2)
    N2 0.041(3) 0.046(3) 0.045(3) -0.007(2) 0.008(2) -0.009(2)
    N3 0.036(3) 0.038(3) 0.048(3) -0.015(2) 0.004(2) -0.005(2)
    N4 0.035(3) 0.041(3) 0.039(3) -0.009(2) 0.007(2) -0.002(2)
    C1 0.107(6) 0.043(4) 0.055(4) -0.005(4) 0.037(4) 0.003(3)
    C2 0.099(6) 0.069(5) 0.042(4) -0.004(5) 0.008(4) 0.006(3)
    C3 0.072(5) 0.067(5) 0.050(4) -0.002(4) 0.016(4) 0.008(4)
    C4 0.049(4) 0.036(3) 0.043(3) -0.009(3) 0.005(3) 0.002(3)
    C5 0.047(4) 0.048(4) 0.061(4) -0.006(3) 0.013(3) 0.003(3)
    C6 0.072(5) 0.055(4) 0.078(5) -0.017(4) 0.044(4) -0.013(4)
    C7 0.052(4) 0.057(4) 0.047(4) -0.027(3) 0.021(3) -0.014(3)
    C8 0.062(4) 0.035(3) 0.060(4) -0.002(3) 0.031(3) -0.001(3)
    C9 0.037(3) 0.044(4) 0.052(4) 0.001(3) 0.009(3) 0.006(3)
    C10 0.036(3) 0.039(3) 0.046(3) -0.007(3) 0.015(3) -0.002(3)
    C11 0.046(4) 0.048(4) 0.061(4) -0.013(3) 0.005(3) 0.002(3)
    C12 0.045(4) 0.073(5) 0.049(4) -0.019(4) 0.006(3) -0.004(4)
    C13 0.029(3) 0.052(4) 0.039(3) -0.004(3) 0.007(2) 0.006(3)
    C14 0.034(3) 0.049(4) 0.046(3) -0.001(3) 0.010(3) 0.003(3)
    C15 0.039(3) 0.044(3) 0.039(3) -0.006(3) 0.006(3) -0.008(3)
    C16 0.078(5) 0.054(4) 0.057(4) -0.013(4) 0.027(3) 0.002(3)
    C17 0.034(3) 0.049(4) 0.050(4) -0.003(3) -0.004(3) 0.004(3)
    C18 0.070(5) 0.053(4) 0.031(3) -0.007(4) 0.013(3) -0.007(3)
    C19 0.044(4) 0.060(4) 0.045(4) -0.007(3) -0.006(3) -0.001(3)
    C20 0.038(3) 0.049(4) 0.044(3) 0.000(3) 0.008(3) 0.012(3)
    C21 0.038(3) 0.047(3) 0.036(3) -0.010(3) 0.007(3) -0.003(3)
    C22 0.044(4) 0.077(5) 0.045(4) -0.008(3) 0.012(3) -0.016(3)
    C23 0.057(5) 0.065(5) 0.054(4) 0.000(4) 0.024(3) -0.009(3)
    C24 0.052(4) 0.059(4) 0.044(4) -0.020(3) 0.004(3) 0.020(3)
    C25 0.053(4) 0.064(5) 0.083(5) -0.016(4) 0.030(4) 0.000(4)
    C26 0.053(4) 0.056(4) 0.074(5) -0.010(3) 0.033(4) -0.005(3)
    C27 0.033(3) 0.048(4) 0.044(3) -0.005(3) 0.001(3) 0.006(3)
    C28 0.038(4) 0.056(4) 0.056(4) -0.007(3) 0.009(3) 0.005(3)
    C29 0.063(4) 0.046(4) 0.058(4) -0.013(3) 0.013(3) 0.003(3)
    C30 0.032(3) 0.042(3) 0.040(3) 0.000(3) 0.006(2) -0.002(3)
    C31 0.037(3) 0.043(3) 0.032(3) -0.004(3) 0.007(2) -0.007(3)
    C32 0.031(3) 0.040(3) 0.044(3) -0.010(3) 0.007(3) -0.002(3)
    C33 0.072(4) 0.064(4) 0.045(4) -0.011(4) 0.022(3) -0.008(3)
    C34 0.038(4) 0.056(4) 0.046(4) -0.003(3) 0.010(3) -0.001(3)
_geom_special_details
;
All e.s.d.'s (except the e.s.d. in the dihedral angle between two l.s. planes)
are estimated using the full covariance matrix. The cell e.s.d.'s are taken
into account individually in the estimation of e.s.d.'s in distances, angles
and torsion angles; correlations between e.s.d.'s in cell parameters are only
used when they are defined by crystal symmetry. An approximate (isotropic)
treatment of cell e.s.d.'s is used for estimating e.s.d.'s involving l.s.
planes.
;
loop_
    _geom_bond_atom_site_label_1
    _geom_bond_atom_site_label_2
    _geom_bond_site_symmetry_2
    _geom_bond_distance
    _geom_bond_publ_flag
    Cl1 C1 . 1.717(7) ?
    Cl2 C5 . 1.729(6) ?
    Cl3 C7 . 1.737(6) ?
    Cl4 C18 . 1.735(6) ?
    Cl5 C20 . 1.725(6) ?
    Cl6 C24 . 1.739(6) ?
    O1 C17 . 1.277(6) ?
    O2 C17 . 1.276(6) ?
    O2 H2A . 0.8500 ?
    O3 C34 . 1.269(6) ?
    O3 H3B . 0.8500 ?
    O4 C34 . 1.279(6) ?
    N1 N2 . 1.336(6) ?
    N1 C13 . 1.364(6) ?
    N1 C4 . 1.426(6) ?
    N2 C15 . 1.329(6) ?
    N3 C32 . 1.347(6) ?
    N3 N4 . 1.349(6) ?
    N4 C30 . 1.382(6) ?
    N4 C21 . 1.424(6) ?
    C1 C2 . 1.360(9) ?
    C1 C6 . 1.379(9) ?
    C2 C3 . 1.401(8) ?
    C2 H2B . 0.9300 ?
    C3 C4 . 1.374(8) ?
    C3 H3A . 0.9300 ?
    C4 C5 . 1.397(8) ?
    C5 C6 . 1.380(8) ?
    C6 H6A . 0.9300 ?
    C7 C12 . 1.366(8) ?
    C7 C8 . 1.372(8) ?
    C8 C9 . 1.391(8) ?
    C8 H8A . 0.9300 ?
    C9 C10 . 1.375(7) ?
    C9 H9A . 0.9300 ?
    C10 C11 . 1.384(7) ?
    C10 C13 . 1.490(7) ?
    C11 C12 . 1.378(8) ?
    C11 H11A . 0.9300 ?
    C12 H12A . 0.9300 ?
    C13 C14 . 1.366(7) ?
    C14 C15 . 1.388(7) ?
    C14 C16 . 1.536(7) ?
    C15 C17 . 1.453(8) ?
    C16 H16A . 0.9600 ?
    C16 H16B . 0.9600 ?
    C16 H16C . 0.9600 ?
    C18 C23 . 1.360(8) ?
    C18 C19 . 1.379(8) ?
    C19 C20 . 1.365(8) ?
    C19 H19A . 0.9300 ?
    C20 C21 . 1.393(7) ?
    C21 C22 . 1.376(7) ?
    C22 C23 . 1.370(8) ?
    C22 H22A . 0.9300 ?
    C23 H23A . 0.9300 ?
    C24 C25 . 1.337(9) ?
    C24 C29 . 1.376(8) ?
    C25 C26 . 1.388(8) ?
    C25 H25A . 0.9300 ?
    C26 C27 . 1.394(7) ?
    C26 H26A . 0.9300 ?
    C27 C28 . 1.383(8) ?
    C27 C30 . 1.458(7) ?
    C28 C29 . 1.377(8) ?
    C28 H28A . 0.9300 ?
    C29 H29A . 0.9300 ?
    C30 C31 . 1.393(7) ?
    C31 C32 . 1.400(7) ?
    C31 C33 . 1.501(7) ?
    C32 C34 . 1.452(8) ?
    C33 H33A . 0.9600 ?
    C33 H33B . 0.9600 ?
    C33 H33C . 0.9600 ?
loop_
    _geom_angle_atom_site_label_1
    _geom_angle_atom_site_label_2
    _geom_angle_atom_site_label_3
    _geom_angle_site_symmetry_1
    _geom_angle_site_symmetry_3
    _geom_angle
    _geom_angle_publ_flag
    C17 O2 H2A . . 109.6 ?
    C34 O3 H3B . . 107.3 ?
    N2 N1 C13 . . 111.8(4) ?
    N2 N1 C4 . . 117.6(4) ?
    C13 N1 C4 . . 130.5(5) ?
    C15 N2 N1 . . 105.1(4) ?
    C32 N3 N4 . . 103.9(4) ?
    N3 N4 C30 . . 112.6(4) ?
    N3 N4 C21 . . 117.6(4) ?
    C30 N4 C21 . . 129.0(5) ?
    C2 C1 C6 . . 121.2(6) ?
    C2 C1 Cl1 . . 120.3(6) ?
    C6 C1 Cl1 . . 118.5(6) ?
    C1 C2 C3 . . 119.5(7) ?
    C1 C2 H2B . . 120.3 ?
    C3 C2 H2B . . 120.3 ?
    C4 C3 C2 . . 120.3(7) ?
    C4 C3 H3A . . 119.8 ?
    C2 C3 H3A . . 119.8 ?
    C3 C4 C5 . . 119.1(5) ?
    C3 C4 N1 . . 119.2(5) ?
    C5 C4 N1 . . 121.7(5) ?
    C6 C5 C4 . . 120.4(6) ?
    C6 C5 Cl2 . . 120.0(5) ?
    C4 C5 Cl2 . . 119.5(5) ?
    C1 C6 C5 . . 119.4(6) ?
    C1 C6 H6A . . 120.3 ?
    C5 C6 H6A . . 120.3 ?
    C12 C7 C8 . . 120.8(5) ?
    C12 C7 Cl3 . . 120.1(5) ?
    C8 C7 Cl3 . . 119.1(5) ?
    C7 C8 C9 . . 119.1(6) ?
    C7 C8 H8A . . 120.4 ?
    C9 C8 H8A . . 120.4 ?
    C10 C9 C8 . . 120.7(5) ?
    C10 C9 H9A . . 119.7 ?
    C8 C9 H9A . . 119.7 ?
    C9 C10 C11 . . 118.9(5) ?
    C9 C10 C13 . . 121.6(5) ?
    C11 C10 C13 . . 119.4(5) ?
    C12 C11 C10 . . 120.5(6) ?
    C12 C11 H11A . . 119.7 ?
    C10 C11 H11A . . 119.7 ?
    C7 C12 C11 . . 119.8(6) ?
    C7 C12 H12A . . 120.1 ?
    C11 C12 H12A . . 120.1 ?
    N1 C13 C14 . . 106.4(5) ?
    N1 C13 C10 . . 120.8(5) ?
    C14 C13 C10 . . 132.8(5) ?
    C13 C14 C15 . . 105.3(5) ?
    C13 C14 C16 . . 125.6(5) ?
    C15 C14 C16 . . 129.2(5) ?
    N2 C15 C14 . . 111.4(5) ?
    N2 C15 C17 . . 118.2(5) ?
    C14 C15 C17 . . 130.3(5) ?
    C14 C16 H16A . . 109.5 ?
    C14 C16 H16B . . 109.5 ?
    H16A C16 H16B . . 109.5 ?
    C14 C16 H16C . . 109.5 ?
    H16A C16 H16C . . 109.5 ?
    H16B C16 H16C . . 109.5 ?
    O1 C17 O2 . . 123.6(5) ?
    O1 C17 C15 . . 120.7(6) ?
    O2 C17 C15 . . 115.7(5) ?
    C23 C18 C19 . . 121.3(6) ?
    C23 C18 Cl4 . . 121.7(5) ?
    C19 C18 Cl4 . . 117.0(5) ?
    C20 C19 C18 . . 119.4(6) ?
    C20 C19 H19A . . 120.3 ?
    C18 C19 H19A . . 120.3 ?
    C19 C20 C21 . . 119.7(5) ?
    C19 C20 Cl5 . . 120.8(5) ?
    C21 C20 Cl5 . . 119.5(4) ?
    C22 C21 C20 . . 119.9(5) ?
    C22 C21 N4 . . 119.6(5) ?
    C20 C21 N4 . . 120.5(5) ?
    C23 C22 C21 . . 120.0(6) ?
    C23 C22 H22A . . 120.0 ?
    C21 C22 H22A . . 120.0 ?
    C18 C23 C22 . . 119.7(6) ?
    C18 C23 H23A . . 120.2 ?
    C22 C23 H23A . . 120.2 ?
    C25 C24 C29 . . 121.1(6) ?
    C25 C24 Cl6 . . 120.0(5) ?
    C29 C24 Cl6 . . 118.9(6) ?
    C24 C25 C26 . . 120.4(6) ?
    C24 C25 H25A . . 119.8 ?
    C26 C25 H25A . . 119.8 ?
    C25 C26 C27 . . 120.2(6) ?
    C25 C26 H26A . . 119.9 ?
    C27 C26 H26A . . 119.9 ?
    C28 C27 C26 . . 117.6(6) ?
    C28 C27 C30 . . 122.1(5) ?
    C26 C27 C30 . . 120.4(6) ?
    C29 C28 C27 . . 121.6(6) ?
    C29 C28 H28A . . 119.2 ?
    C27 C28 H28A . . 119.2 ?
    C28 C29 C24 . . 119.0(6) ?
    C28 C29 H29A . . 120.5 ?
    C24 C29 H29A . . 120.5 ?
    N4 C30 C31 . . 106.3(5) ?
    N4 C30 C27 . . 120.0(5) ?
    C31 C30 C27 . . 133.6(5) ?
    C30 C31 C32 . . 104.2(4) ?
    C30 C31 C33 . . 126.6(5) ?
    C32 C31 C33 . . 129.2(5) ?
    N3 C32 C31 . . 113.1(5) ?
    N3 C32 C34 . . 115.9(5) ?
    C31 C32 C34 . . 130.8(5) ?
    C31 C33 H33A . . 109.5 ?
    C31 C33 H33B . . 109.5 ?
    H33A C33 H33B . . 109.5 ?
    C31 C33 H33C . . 109.5 ?
    H33A C33 H33C . . 109.5 ?
    H33B C33 H33C . . 109.5 ?
    O3 C34 O4 . . 122.7(6) ?
    O3 C34 C32 . . 119.9(5) ?
    O4 C34 C32 . . 117.4(5) ?
loop_
    _geom_torsion_atom_site_label_1
    _geom_torsion_atom_site_label_2
    _geom_torsion_atom_site_label_3
    _geom_torsion_atom_site_label_4
    _geom_torsion_site_symmetry_1
    _geom_torsion_site_symmetry_2
    _geom_torsion_site_symmetry_3
    _geom_torsion_site_symmetry_4
    _geom_torsion
    _geom_torsion_publ_flag
    C13 N1 N2 C15 . . . . 1.7(6) ?
    C4 N1 N2 C15 . . . . 177.3(5) ?
    C6 C1 C2 C3 . . . . 3.5(10) ?
    Cl1 C1 C2 C3 . . . . -176.6(5) ?
    C1 C2 C3 C4 . . . . -2.4(10) ?
    C2 C3 C4 C5 . . . . -0.8(9) ?
    C2 C3 C4 N1 . . . . -179.7(6) ?
    N2 N1 C4 C3 . . . . 67.3(7) ?
    C13 N1 C4 C3 . . . . -118.2(6) ?
    N2 N1 C4 C5 . . . . -111.7(6) ?
    C13 N1 C4 C5 . . . . 62.9(8) ?
    C3 C4 C5 C6 . . . . 2.9(9) ?
    N1 C4 C5 C6 . . . . -178.2(5) ?
    C3 C4 C5 Cl2 . . . . -175.3(5) ?
    N1 C4 C5 Cl2 . . . . 3.6(8) ?
    C2 C1 C6 C5 . . . . -1.4(10) ?
    Cl1 C1 C6 C5 . . . . 178.6(5) ?
    C4 C5 C6 C1 . . . . -1.8(10) ?
    Cl2 C5 C6 C1 . . . . 176.3(5) ?
    C12 C7 C8 C9 . . . . -2.5(9) ?
    Cl3 C7 C8 C9 . . . . 176.9(4) ?
    C7 C8 C9 C10 . . . . 1.0(8) ?
    C8 C9 C10 C11 . . . . 0.4(8) ?
    C8 C9 C10 C13 . . . . -178.0(5) ?
    C9 C10 C11 C12 . . . . -0.4(9) ?
    C13 C10 C11 C12 . . . . 178.1(5) ?
    C8 C7 C12 C11 . . . . 2.6(9) ?
    Cl3 C7 C12 C11 . . . . -176.8(5) ?
    C10 C11 C12 C7 . . . . -1.1(9) ?
    N2 N1 C13 C14 . . . . -1.8(6) ?
    C4 N1 C13 C14 . . . . -176.6(5) ?
    N2 N1 C13 C10 . . . . -179.9(4) ?
    C4 N1 C13 C10 . . . . 5.3(8) ?
    C9 C10 C13 N1 . . . . 40.9(8) ?
    C11 C10 C13 N1 . . . . -137.5(5) ?
    C9 C10 C13 C14 . . . . -136.6(6) ?
    C11 C10 C13 C14 . . . . 45.0(9) ?
    N1 C13 C14 C15 . . . . 1.1(6) ?
    C10 C13 C14 C15 . . . . 178.8(6) ?
    N1 C13 C14 C16 . . . . -177.9(5) ?
    C10 C13 C14 C16 . . . . -0.1(10) ?
    N1 N2 C15 C14 . . . . -1.0(6) ?
    N1 N2 C15 C17 . . . . -177.0(5) ?
    C13 C14 C15 N2 . . . . 0.0(6) ?
    C16 C14 C15 N2 . . . . 178.9(5) ?
    C13 C14 C15 C17 . . . . 175.3(5) ?
    C16 C14 C15 C17 . . . . -5.8(10) ?
    N2 C15 C17 O1 . . . . 178.8(5) ?
    C14 C15 C17 O1 . . . . 3.8(9) ?
    N2 C15 C17 O2 . . . . -1.3(8) ?
    C14 C15 C17 O2 . . . . -176.3(6) ?
    C32 N3 N4 C30 . . . . 1.1(6) ?
    C32 N3 N4 C21 . . . . 171.9(4) ?
    C23 C18 C19 C20 . . . . -0.1(9) ?
    Cl4 C18 C19 C20 . . . . 178.7(5) ?
    C18 C19 C20 C21 . . . . -2.0(9) ?
    C18 C19 C20 Cl5 . . . . 176.8(4) ?
    C19 C20 C21 C22 . . . . 2.2(9) ?
    Cl5 C20 C21 C22 . . . . -176.6(5) ?
    C19 C20 C21 N4 . . . . -178.1(5) ?
    Cl5 C20 C21 N4 . . . . 3.2(7) ?
    N3 N4 C21 C22 . . . . 74.7(7) ?
    C30 N4 C21 C22 . . . . -116.2(6) ?
    N3 N4 C21 C20 . . . . -105.0(6) ?
    C30 N4 C21 C20 . . . . 64.1(8) ?
    C20 C21 C22 C23 . . . . -0.4(9) ?
    N4 C21 C22 C23 . . . . 179.9(5) ?
    C19 C18 C23 C22 . . . . 1.9(10) ?
    Cl4 C18 C23 C22 . . . . -176.8(5) ?
    C21 C22 C23 C18 . . . . -1.7(10) ?
    C29 C24 C25 C26 . . . . 2.2(10) ?
    Cl6 C24 C25 C26 . . . . -177.1(5) ?
    C24 C25 C26 C27 . . . . 1.6(10) ?
    C25 C26 C27 C28 . . . . -4.2(9) ?
    C25 C26 C27 C30 . . . . 174.8(6) ?
    C26 C27 C28 C29 . . . . 3.2(9) ?
    C30 C27 C28 C29 . . . . -175.7(5) ?
    C27 C28 C29 C24 . . . . 0.4(9) ?
    C25 C24 C29 C28 . . . . -3.1(9) ?
    Cl6 C24 C29 C28 . . . . 176.1(4) ?
    N3 N4 C30 C31 . . . . -0.5(6) ?
    C21 N4 C30 C31 . . . . -170.0(5) ?
    N3 N4 C30 C27 . . . . 175.2(4) ?
    C21 N4 C30 C27 . . . . 5.7(8) ?
    C28 C27 C30 N4 . . . . 51.7(7) ?
    C26 C27 C30 N4 . . . . -127.2(6) ?
    C28 C27 C30 C31 . . . . -134.0(7) ?
    C26 C27 C30 C31 . . . . 47.1(9) ?
    N4 C30 C31 C32 . . . . -0.3(6) ?
    C27 C30 C31 C32 . . . . -175.1(6) ?
    N4 C30 C31 C33 . . . . -177.6(5) ?
    C27 C30 C31 C33 . . . . 7.6(10) ?
    N4 N3 C32 C31 . . . . -1.3(6) ?
    N4 N3 C32 C34 . . . . -176.9(4) ?
    C30 C31 C32 N3 . . . . 1.0(6) ?
    C33 C31 C32 N3 . . . . 178.2(5) ?
    C30 C31 C32 C34 . . . . 175.7(5) ?
    C33 C31 C32 C34 . . . . -7.1(10) ?
    N3 C32 C34 O3 . . . . 179.8(5) ?
    C31 C32 C34 O3 . . . . 5.2(9) ?
    N3 C32 C34 O4 . . . . 1.3(7) ?
    C31 C32 C34 O4 . . . . -173.3(6) ?
loop_
    _geom_hbond_atom_site_label_D
    _geom_hbond_atom_site_label_H
    _geom_hbond_atom_site_label_A
    _geom_hbond_site_symmetry_A
    _geom_hbond_distance_DH
    _geom_hbond_distance_HA
    _geom_hbond_distance_DA
    _geom_hbond_angle_DHA
    _geom_hbond_publ_flag
    O2 H2A O4 . 0.85 1.74 2.564(7) 163 yes
    O3 H3B O1 . 0.85 1.89 2.723(6) 165 yes
    C16 H16C Cg6 3_655 0.96 3.13 3.867(4) 135 yes
    C33 H33B Cg4 3_665 0.96 3.29 3.857(3) 120 yes
