# Supplementary material for: 5-(4-Chloro­phen­yl)-1-(2,4-dichloro­phen­yl)-4-methyl-1H-pyrazole-3-carboxylic acid
Source: Acta Crystallogr Sect E Struct Rep Online. 2008 Nov 22;64(Pt 12):o2413. doi: 10.1107/S1600536808038105 (PMC2960141; doi:10.1107/S1600536808038105)
Supplement: Supplementary file 2 [file e-64-o2413-Isup2.hkl]

# 
# h,k,l, Fc-squared, Fo-squared, sigma(Fo-squared) and status flag 
# 
data_I
_shelx_title ' W in P2/c' 
_shelx_refln_list_code          4 
_shelx_F_calc_maximum      257.48 
_exptl_crystal_F_000      1552.00 
_reflns_d_resolution_high  0.8325 
 
loop_ 
 _symmetry_equiv_pos_as_xyz 
 'x, y, z' 
 '-x, y, -z+1/2' 
 '-x, -y, -z' 
 'x, -y, z-1/2' 
 
_cell_length_a    13.1920 
_cell_length_b     8.8170 
_cell_length_c    30.0120 
_cell_angle_alpha  90.000 
_cell_angle_beta  102.420 
_cell_angle_gamma  90.000 
 
_shelx_F_squared_multiplier     1.000 
 
loop_ 
 _refln_index_h 
 _refln_index_k 
 _refln_index_l 
 _refln_F_squared_calc 
 _refln_F_squared_meas 
 _refln_F_squared_sigma 
 _refln_observed_status 
   1   0   0       45.56       37.88      9.63 o 
   2   0   0    29645.65    27350.13    553.55 o 
   3   0   0     4298.40     4621.59     69.17 o 
   4   0   0    32448.86    32231.44    204.31 o 
   5   0   0     3533.84     3744.83     82.62 o 
   6   0   0      860.20      882.69     54.51 o 
   7   0   0     3922.20     4283.74    108.28 o 
   8   0   0     1426.72     1708.23     83.73 o 
   9   0   0       76.20      151.55     54.27 o 
  10   0   0      215.79      268.29     69.48 o 
  11   0   0     1396.86     1455.68    107.88 o 
  12   0   0      111.98      231.67     88.32 o 
  13   0   0        0.78       37.82     82.18 o 
  14   0   0      233.79      213.49     97.42 o 
  15   0   0       13.69       80.57     95.03 o 
   0   1   0       71.87       59.65     12.43 o 
   1   1   0      721.54      735.53     24.48 o 
   2   1   0      888.54      762.84     16.79 o 
   3   1   0     2291.43     2256.38     54.01 o 
   4   1   0     3444.34     3507.58     76.18 o 
   5   1   0       13.63       57.40     26.59 o 
   6   1   0       80.78       74.67     32.10 o 
   7   1   0      219.24      253.98     48.68 o 
   8   1   0       43.50        3.23     46.53 o 
   9   1   0      404.55      517.37     61.73 o 
  10   1   0       47.15       13.20     64.63 o 
  11   1   0      448.22      453.88     86.48 o 
  12   1   0       36.86      114.87     75.61 o 
  13   1   0        0.01       25.49     88.85 o 
  14   1   0        7.70       62.26     93.75 o 
  15   1   0      106.96      168.79     85.77 o 
   0   2   0     2532.89     2351.34     51.71 o 
   1   2   0     8221.52     8089.91     93.62 o 
   2   2   0      760.78      746.09     36.74 o 
   3   2   0     6667.44     6499.49     98.99 o 
   4   2   0     7000.02     6963.71    112.08 o 
   5   2   0     3322.76     3215.61     88.88 o 
   6   2   0      141.12      182.06     45.67 o 
   7   2   0     1425.85     1604.18     89.72 o 
   8   2   0      105.71       92.89     50.29 o 
   9   2   0      940.34      885.37     85.11 o 
  10   2   0     1147.13     1125.10    105.50 o 
  11   2   0       70.50       95.84     81.16 o 
  12   2   0       68.68      107.64     85.02 o 
  13   2   0        8.30       74.86     86.20 o 
  14   2   0       44.04       72.50     88.60 o 
  15   2   0        7.33       30.56    100.69 o 
   0   3   0     1123.43     1220.23     48.99 o 
   1   3   0      396.02      517.99     35.62 o 
   2   3   0       18.64       59.47     32.98 o 
   3   3   0      418.90      500.28     39.45 o 
   4   3   0      265.04      375.97     40.96 o 
   5   3   0     2693.43     2486.98     88.19 o 
   6   3   0      189.40      154.12     46.37 o 
   7   3   0      233.00      214.80     50.30 o 
   8   3   0      281.30      165.01     64.45 o 
   9   3   0     2028.51     2001.32    122.22 o 
  10   3   0        4.00       84.50     88.31 o 
  11   3   0      149.63      185.61     90.47 o 
  12   3   0       30.00       40.23     86.76 o 
  13   3   0       95.69      146.67     87.05 o 
  14   3   0        1.53       16.02     94.65 o 
   0   4   0    16404.08    19299.40    199.20 o 
   1   4   0     1160.79     1237.66     66.19 o 
   2   4   0     1428.76     1630.59     67.49 o 
   3   4   0      641.90      482.77     54.85 o 
   4   4   0      399.72      348.29     54.96 o 
   5   4   0     1914.30     1968.77     90.36 o 
   6   4   0      632.91      432.60     68.48 o 
   7   4   0        3.26        7.51     51.90 o 
   8   4   0     1871.11     2116.23    117.49 o 
   9   4   0     2561.26     2462.72    136.74 o 
  10   4   0      182.50      218.41     81.81 o 
  11   4   0      196.60      156.39     94.59 o 
  12   4   0      185.89      275.36    104.79 o 
  13   4   0       16.81       44.46     94.95 o 
  14   4   0        1.41       31.21     92.93 o 
   0   5   0        3.33       10.04     40.19 o 
   1   5   0      480.18      585.95     52.13 o 
   2   5   0       33.96       98.79     40.71 o 
   3   5   0      590.89      605.30     59.68 o 
   4   5   0        0.33       24.91     44.84 o 
   5   5   0        3.75       61.38     49.87 o 
   6   5   0      184.06       91.52     58.59 o 
   7   5   0       23.52       63.75     63.75 o 
   8   5   0      101.87       33.48     74.62 o 
   9   5   0        6.42       32.13     78.52 o 
  10   5   0      468.62      448.21    103.71 o 
  11   5   0      138.15      123.16     86.73 o 
  12   5   0       49.72       62.80    101.77 o 
  13   5   0      346.52      265.88    106.63 o 
   0   6   0       16.95       47.12     43.54 o 
   1   6   0       53.20       66.92     44.82 o 
   2   6   0        7.55        0.00     47.01 o 
   3   6   0     2510.48     2717.27    113.04 o 
   4   6   0        7.77       18.66     50.38 o 
   5   6   0      870.85      955.00     80.65 o 
   6   6   0      139.25      212.19     60.35 o 
   7   6   0      272.83      251.11     68.24 o 
   8   6   0      345.14      352.65     87.66 o 
   9   6   0       20.26       77.77     77.77 o 
  10   6   0      164.63       91.68     78.68 o 
  11   6   0       26.09       32.54     94.90 o 
  12   6   0       19.38       55.50     85.25 o 
   0   7   0     1156.96     1209.04     94.33 o 
   1   7   0      251.43      216.69     63.52 o 
   2   7   0       73.96      143.87     55.52 o 
   3   7   0       25.37      210.28     53.62 o 
   4   7   0        1.14       17.06     60.96 o 
   5   7   0      283.25      283.46     71.02 o 
   6   7   0       30.31       19.38     66.90 o 
   7   7   0      285.85      282.93     78.94 o 
   8   7   0       80.90      226.00     68.57 o 
   9   7   0       17.96        0.00     74.75 o 
  10   7   0        8.84       36.90     68.19 o 
  11   7   0      298.33       26.19     83.46 o 
   0   8   0       57.42        4.59     70.10 o 
   1   8   0       50.38       21.81     67.16 o 
   2   8   0       31.94       70.74     58.66 o 
   3   8   0      183.10      277.13     61.19 o 
   4   8   0       95.72       23.78     70.75 o 
   5   8   0        0.75       19.79     68.12 o 
   6   8   0       31.45       20.42     62.41 o 
   7   8   0       16.83       11.06     72.71 o 
   8   8   0      686.81      597.83     94.55 o 
   9   8   0       21.87       17.55     82.08 o 
  10   8   0       93.70       60.37     71.90 o 
   0   9   0      244.77      297.53     67.96 o 
   1   9   0        8.68       28.29     64.56 o 
   2   9   0        2.40      128.85     60.17 o 
   3   9   0      117.31      165.20     57.90 o 
   4   9   0      101.99       39.70     69.33 o 
   5   9   0       19.17      127.30     73.11 o 
   6   9   0        1.24      109.82     65.06 o 
   7   9   0      364.48      360.30     86.49 o 
   8   9   0      406.04      236.45     82.31 o 
   0  10   0       33.14      130.51     58.64 o 
   1  10   0       99.96      250.72     66.33 o 
   2  10   0        0.03       63.08     63.08 o 
   3  10   0        4.44      121.74     66.66 o 
   4  10   0       15.38       68.09     68.09 o 
   5  10   0        1.71       79.45     64.19 o 
 -15   1   1      105.14       29.37     98.60 o 
 -14   1   1      259.31      196.74    100.21 o 
 -13   1   1        8.42       51.49     88.80 o 
 -12   1   1       93.10       75.39     82.11 o 
 -11   1   1       26.13       30.87     69.10 o 
 -10   1   1     1940.78     1755.95    111.63 o 
  -9   1   1      335.17      401.65     60.15 o 
  -8   1   1      614.60      670.18     63.22 o 
  -7   1   1      510.17      482.74     54.50 o 
  -6   1   1      435.40      342.55     43.44 o 
  -5   1   1     9500.68     8921.39    129.16 o 
  -4   1   1    48918.80    46625.36    260.16 o 
  -3   1   1    29350.61    27924.00    177.89 o 
  -2   1   1     1783.71     1664.40     41.75 o 
  -1   1   1      568.40      599.43     24.74 o 
   0   1   1     9769.88    10587.60    427.24 o 
   1   1   1      257.99      349.51     19.48 o 
   2   1   1     1337.81     1331.76     38.30 o 
   3   1   1    15879.92    15260.08    132.76 o 
   4   1   1     7156.09     6876.76    102.36 o 
   5   1   1     4584.06     4473.16     94.21 o 
   6   1   1      236.32      129.85     41.87 o 
   7   1   1       53.00       39.52     40.75 o 
   8   1   1      759.55      708.75     62.11 o 
   9   1   1      170.17      156.90     59.84 o 
  10   1   1      487.90      655.78     73.63 o 
  11   1   1      237.26      247.40     73.52 o 
  12   1   1      133.71       91.16     86.85 o 
  13   1   1       26.96       87.54     87.54 o 
  14   1   1        1.18       68.91     90.00 o 
  15   1   1        0.16       21.51     88.05 o 
 -15   2   1      205.05      235.38     87.07 o 
 -14   2   1       34.72       27.90    100.18 o 
 -13   2   1       45.34      202.57     80.01 o 
 -12   2   1      264.76      230.92     87.80 o 
 -11   2   1      743.58      653.27     95.62 o 
 -10   2   1      567.53      428.20     87.07 o 
  -9   2   1      501.75      484.59     70.61 o 
  -8   2   1      173.07      182.58     56.18 o 
  -7   2   1     5303.22     4875.85    128.56 o 
  -6   2   1       11.53        7.52     39.47 o 
  -5   2   1    11820.02    10810.26    151.88 o 
  -4   2   1       52.38      109.71     28.48 o 
  -3   2   1     3297.37     3144.43     70.91 o 
  -2   2   1    15545.39    16225.87    145.18 o 
  -1   2   1     9854.75    10026.30    105.50 o 
   0   2   1      289.45      320.62     53.69 o 
   1   2   1      457.74      350.96     20.29 o 
   2   2   1     9339.78     8891.82    104.15 o 
   3   2   1     1586.04     1366.25     23.07 o 
   4   2   1      883.43      888.12     45.35 o 
   5   2   1    16472.06    16507.75    189.28 o 
   6   2   1     3075.90     3080.80     98.23 o 
   7   2   1    14099.27    14020.17    215.39 o 
   8   2   1      336.70      398.50     67.22 o 
   9   2   1      570.11      570.49     75.78 o 
  10   2   1      100.60      107.38     72.58 o 
  11   2   1       67.74      106.27     67.55 o 
  12   2   1       21.35       50.49     83.39 o 
  13   2   1      203.25      201.55     98.55 o 
  14   2   1      173.95      186.33     88.15 o 
  15   2   1       59.97       37.29     86.09 o 
 -14   3   1      220.27       21.38    102.75 o 
 -13   3   1      166.40      258.19     90.59 o 
 -12   3   1       16.72      127.86     76.57 o 
 -11   3   1      268.97      197.24     90.69 o 
 -10   3   1        5.47       48.88     73.68 o 
  -9   3   1     3778.81     3502.11    142.40 o 
  -8   3   1      195.65      214.14     67.13 o 
  -7   3   1       19.34       28.65     45.57 o 
  -6   3   1      302.23      238.70     49.38 o 
  -5   3   1     8408.27     7650.16    142.52 o 
  -4   3   1      200.49      172.34     36.18 o 
  -3   3   1     1372.25     1345.17     57.62 o 
  -2   3   1      940.20      921.48     47.98 o 
  -1   3   1      265.95      267.15     29.69 o 
   0   3   1    14295.14    13614.56    817.11 o 
   1   3   1      628.44      508.32     35.41 o 
   2   3   1     6037.07     6310.74    102.69 o 
   3   3   1     1585.41     1491.48     58.30 o 
   4   3   1      299.02      279.57     36.80 o 
   5   3   1     3626.79     4054.61    108.08 o 
   6   3   1     2411.21     2480.57     95.14 o 
   7   3   1      288.27      309.68     57.28 o 
   8   3   1      421.65      440.53     68.10 o 
   9   3   1       67.83      163.39     78.80 o 
  10   3   1      119.34      255.68     85.22 o 
  11   3   1       20.78      118.68     75.80 o 
  12   3   1        0.20       59.57     83.55 o 
  13   3   1        7.15       86.82    105.25 o 
  14   3   1        1.25       15.67     83.57 o 
 -14   4   1       10.22      174.27     78.97 o 
 -13   4   1      119.61      260.85     90.14 o 
 -12   4   1        1.29      174.73     72.68 o 
 -11   4   1        2.71       51.32     84.38 o 
 -10   4   1        2.36       67.02     78.19 o 
  -9   4   1       26.71      124.29     76.91 o 
  -8   4   1      651.87      595.66     78.57 o 
  -7   4   1       22.84       82.56     49.80 o 
  -6   4   1       26.68       38.41     50.58 o 
  -5   4   1       87.52      138.95     45.90 o 
  -4   4   1     5884.04     6434.61    138.02 o 
  -3   4   1     3022.28     3065.49     96.05 o 
  -2   4   1     1830.62     1846.38     78.24 o 
  -1   4   1       23.75       16.87     29.91 o 
   0   4   1      853.38     1094.63     72.29 o 
   1   4   1     1656.98     1609.48     64.87 o 
   2   4   1     1571.29     1572.44     66.37 o 
   3   4   1      385.83      407.91     47.13 o 
   4   4   1     8490.91     9223.75    161.23 o 
   5   4   1     2241.91     2281.81     92.39 o 
   6   4   1       71.09      163.45     46.34 o 
   7   4   1        1.98        7.36     52.15 o 
   8   4   1       27.06       68.71     61.08 o 
   9   4   1     4610.32     4619.07    177.96 o 
  10   4   1      165.98      183.45     81.04 o 
  11   4   1      729.80      650.52    110.04 o 
  12   4   1       23.54       41.24     99.00 o 
  13   4   1      406.58      447.92    112.91 o 
  14   4   1       13.44      146.88     85.16 o 
 -13   5   1       85.78       26.92     91.02 o 
 -12   5   1      229.27      178.83     85.09 o 
 -11   5   1       20.24       53.49     89.36 o 
 -10   5   1       19.42       27.19     73.41 o 
  -9   5   1      641.14      700.30     91.84 o 
  -8   5   1      287.91      203.92     75.96 o 
  -7   5   1       26.40      151.40     48.50 o 
  -6   5   1      280.56      237.28     63.83 o 
  -5   5   1      410.43      464.53     64.99 o 
  -4   5   1       77.31      186.79     51.64 o 
  -3   5   1     4232.92     4561.42    128.61 o 
  -2   5   1       20.01       57.36     41.24 o 
  -1   5   1     1350.05     1275.78     61.49 o 
   0   5   1     2086.51     2126.92     55.68 o 
   1   5   1     5672.55     6522.48    133.65 o 
   2   5   1      931.25      983.30     63.71 o 
   3   5   1       24.77       77.63     42.35 o 
   4   5   1      720.95      451.68     42.31 o 
   5   5   1      131.04      148.28     49.22 o 
   6   5   1       30.39       52.74     54.03 o 
   7   5   1       40.84       33.86     55.76 o 
   8   5   1     1057.35     1005.51     98.43 o 
   9   5   1     1180.29     1239.38    111.33 o 
  10   5   1      293.91      356.46     83.96 o 
  11   5   1        4.45       12.86     87.91 o 
  12   5   1      286.41      220.67    103.26 o 
  13   5   1       63.09       58.34     98.16 o 
 -12   6   1       37.64       51.27     82.77 o 
 -11   6   1       92.68       37.02     86.18 o 
 -10   6   1       21.18      127.31     68.84 o 
  -9   6   1       42.81       79.03     79.03 o 
  -8   6   1      451.60      408.58     87.97 o 
  -7   6   1       17.35       50.48     71.18 o 
  -6   6   1       39.73       46.89     55.88 o 
  -5   6   1       17.59       51.85     58.89 o 
  -4   6   1      147.99       91.93     65.39 o 
  -3   6   1     1980.73     2074.97    111.77 o 
  -2   6   1      463.31      513.09     63.99 o 
  -1   6   1      710.16      631.75     62.20 o 
   0   6   1       96.27      118.84     47.01 o 
   1   6   1       10.48       60.72     43.13 o 
   2   6   1      884.58      956.71     76.35 o 
   3   6   1       11.03        0.00     50.19 o 
   4   6   1      290.61      385.31     61.00 o 
   5   6   1       63.37       15.47     51.96 o 
   6   6   1       85.02       46.89     64.02 o 
   7   6   1      955.46      845.95     94.64 o 
   8   6   1       28.98       35.66     70.68 o 
   9   6   1       58.11      145.09     74.22 o 
  10   6   1       13.90       24.14     79.14 o 
  11   6   1      223.81      207.21     94.31 o 
  12   6   1        0.02       87.96     87.96 o 
 -11   7   1        0.05        6.43     73.64 o 
 -10   7   1      261.82      327.45     68.87 o 
  -9   7   1      372.20      454.16     82.58 o 
  -8   7   1        0.13       53.55     73.47 o 
  -7   7   1       15.66      111.32     70.05 o 
  -6   7   1      370.19      331.14     78.39 o 
  -5   7   1        9.18        9.47     72.01 o 
  -4   7   1       45.81       13.61     67.42 o 
  -3   7   1       75.12      126.68     67.19 o 
  -2   7   1       35.25       34.14     45.70 o 
  -1   7   1      255.33      330.60     57.54 o 
   0   7   1      490.14      512.08     50.47 o 
   1   7   1      837.31      867.61     79.70 o 
   2   7   1       78.67      127.35     61.38 o 
   3   7   1      239.88      255.16     66.41 o 
   4   7   1      134.39      227.92     56.84 o 
   5   7   1       25.17      132.35     60.16 o 
   6   7   1        0.59       65.93     62.88 o 
   7   7   1        0.08        4.95     74.11 o 
   8   7   1        4.34       81.40     70.83 o 
   9   7   1      176.63      138.95     80.02 o 
  10   7   1       93.12       42.87     77.79 o 
  11   7   1      147.13       38.15     69.74 o 
 -10   8   1       47.28        0.00     77.94 o 
  -9   8   1        6.70       40.42     71.84 o 
  -8   8   1      271.15      123.14     84.02 o 
  -7   8   1        4.43       59.15     73.78 o 
  -6   8   1      148.62      234.73     69.53 o 
  -5   8   1      186.92      259.39     75.15 o 
  -4   8   1       10.46       69.80     69.80 o 
  -3   8   1      154.60      275.04     79.58 o 
  -2   8   1      186.95      234.55     62.59 o 
  -1   8   1      164.36      188.94     61.57 o 
   0   8   1       28.83       79.26     42.08 o 
   1   8   1      103.12       62.45     67.93 o 
   2   8   1        0.70       21.03     63.08 o 
   3   8   1      599.31      612.73     84.90 o 
   4   8   1        2.72       64.21     64.21 o 
   5   8   1      175.48      167.84     75.42 o 
   6   8   1      242.34      241.88     79.11 o 
   7   8   1       50.34      137.56     64.24 o 
   8   8   1      202.40      255.37     88.51 o 
   9   8   1       19.80       17.16     66.98 o 
  10   8   1       42.29       53.65     83.16 o 
  -8   9   1        0.84       78.26     67.59 o 
  -7   9   1       12.46      170.61     72.97 o 
  -6   9   1       61.18       74.53     74.53 o 
  -5   9   1       29.26       77.15     77.15 o 
  -4   9   1       44.82       11.44     77.64 o 
  -3   9   1        0.17        4.50     62.37 o 
  -2   9   1        3.54       51.54     65.02 o 
  -1   9   1        0.37       26.42     59.33 o 
   0   9   1       25.94       59.24     42.91 o 
   1   9   1        2.71       36.24     60.23 o 
   2   9   1       72.30       50.78     57.45 o 
   3   9   1       96.94      169.69     66.33 o 
   4   9   1       55.94       65.80     65.80 o 
   5   9   1      130.00       14.85     76.82 o 
   6   9   1       96.00       56.34     59.89 o 
   7   9   1      232.03      369.18     83.43 o 
   8   9   1      138.33      129.58     83.79 o 
  -5  10   1       31.89      108.16     71.46 o 
  -4  10   1       17.83       40.70     79.78 o 
  -3  10   1       22.06       33.66     56.11 o 
  -2  10   1        0.64       13.39     56.56 o 
  -1  10   1      153.99      377.77     63.93 o 
   0  10   1        0.87        5.27     43.56 o 
   1  10   1        1.14       36.98     67.65 o 
   2  10   1        8.25       27.93     58.13 o 
   3  10   1      180.55      203.52     69.48 o 
   4  10   1       62.74        9.76     63.90 o 
 -15   0   2      344.96      351.08     98.10 o 
 -14   0   2     1224.17     1125.77    124.85 o 
 -13   0   2       38.31       25.24     83.90 o 
 -12   0   2      122.27        0.00     83.67 o 
 -11   0   2      809.61      887.24     90.90 o 
 -10   0   2     4673.51     5029.81    160.36 o 
  -9   0   2     3281.65     3694.08    132.17 o 
  -8   0   2      499.64      497.84     54.38 o 
  -7   0   2       21.22        5.04     35.94 o 
  -6   0   2     5014.68     5036.09    107.44 o 
  -5   0   2     3949.94     4186.92     88.37 o 
  -4   0   2        0.20        6.52     21.95 o 
  -3   0   2       26.29       21.66     19.26 o 
  -2   0   2    23977.21    24545.17    131.62 o 
  -1   0   2     1933.29     2277.49     32.97 o 
   0   0   2     2043.17     2392.14     93.10 o 
   1   0   2     1301.44     1023.17     11.42 o 
   2   0   2    23854.37    23351.77    563.60 o 
   3   0   2    15750.02    16601.41    134.19 o 
   4   0   2     5460.60     5305.44     89.16 o 
   5   0   2     1092.57     1196.85     52.31 o 
   6   0   2     3601.65     3748.31     93.78 o 
   7   0   2      208.41      243.61     42.13 o 
   8   0   2      158.15      209.49     48.88 o 
   9   0   2      897.64      871.90     73.93 o 
  10   0   2        1.68       51.95     62.18 o 
  11   0   2      771.54      758.13     91.25 o 
  12   0   2       18.96       74.09     85.49 o 
  13   0   2       28.09       69.74     80.41 o 
  14   0   2      221.30      225.62     94.02 o 
  15   0   2       58.62       89.71     89.71 o 
 -15   1   2        2.15      160.63     86.91 o 
 -14   1   2       88.79        6.54     90.79 o 
 -13   1   2       51.52       31.84     91.09 o 
 -12   1   2       44.71       22.96     81.45 o 
 -11   1   2       67.61       45.22     73.67 o 
 -10   1   2       24.35        0.00     59.69 o 
  -9   1   2      270.43      182.87     61.18 o 
  -8   1   2     1052.47     1128.82     74.95 o 
  -7   1   2     1954.31     2001.91     85.23 o 
  -6   1   2      779.51      797.42     56.69 o 
  -5   1   2     2539.81     2552.17     74.10 o 
  -4   1   2    16380.18    16561.85    157.40 o 
  -3   1   2    29541.21    28569.51    183.18 o 
  -2   1   2     2717.68     2638.38     52.09 o 
  -1   1   2     3160.33     2907.69     13.75 o 
   0   1   2      562.16      566.80     38.35 o 
   1   1   2     4171.12     4034.00     55.37 o 
   2   1   2    17857.09    17827.32    127.27 o 
   3   1   2    20261.11    20275.19    154.73 o 
   4   1   2     7973.22     8112.71    112.97 o 
   5   1   2     3073.83     3022.26     81.90 o 
   6   1   2     2483.60     2372.90     79.77 o 
   7   1   2     3096.02     3106.72    101.25 o 
   8   1   2       44.43      114.54     40.73 o 
   9   1   2      373.28      350.68     57.46 o 
  10   1   2       61.33       39.59     62.12 o 
  11   1   2       47.17       60.91     75.60 o 
  12   1   2      233.68      320.60     90.08 o 
  13   1   2      222.27      171.15     99.01 o 
  14   1   2        5.61       47.67     84.30 o 
  15   1   2       24.54       21.71     77.65 o 
 -15   2   2       13.08       43.39     90.83 o 
 -14   2   2     1140.01     1041.95    133.18 o 
 -13   2   2      574.40      709.61     99.28 o 
 -12   2   2        4.27       35.22     71.92 o 
 -11   2   2      394.55      270.92     92.24 o 
 -10   2   2     3672.59     3815.62    152.85 o 
  -9   2   2     2456.65     2453.92    117.44 o 
  -8   2   2     1309.66     1233.99     88.32 o 
  -7   2   2      102.16      248.51     54.50 o 
  -6   2   2      236.41      262.50     42.38 o 
  -5   2   2     7168.68     7377.48    127.10 o 
  -4   2   2      127.22       81.09     28.07 o 
  -3   2   2     4273.67     4215.33     82.47 o 
  -2   2   2      446.82      424.79     35.73 o 
  -1   2   2     1369.15     1139.77     40.98 o 
   0   2   2    10431.16    10761.05    782.16 o 
   1   2   2      776.68      736.77     34.00 o 
   2   2   2     6195.17     6185.84     88.68 o 
   3   2   2     3100.60     2659.72     33.88 o 
   4   2   2      563.16      662.83     42.72 o 
   5   2   2      124.27      222.80     41.11 o 
   6   2   2     4493.53     4998.85    121.97 o 
   7   2   2     2973.98     3565.68    115.04 o 
   8   2   2        3.96       50.66     50.66 o 
   9   2   2      564.25      608.17     84.48 o 
  10   2   2      139.14       77.97     75.06 o 
  11   2   2        0.37       82.08     82.08 o 
  12   2   2       59.04       84.81     84.81 o 
  13   2   2       65.82       46.48     86.42 o 
  14   2   2        7.07       63.80     78.53 o 
 -15   3   2        0.26       43.46     90.17 o 
 -14   3   2       19.03      132.07     94.93 o 
 -13   3   2       21.28      163.54     81.77 o 
 -12   3   2      197.87      222.57     78.51 o 
 -11   3   2       17.03       32.32     73.97 o 
 -10   3   2     1134.85     1164.96     98.38 o 
  -9   3   2      500.96      519.73     80.28 o 
  -8   3   2      420.39      477.91     70.78 o 
  -7   3   2       14.20       70.25     47.28 o 
  -6   3   2     2923.52     2718.69     97.65 o 
  -5   3   2      440.46      527.21     54.56 o 
  -4   3   2     4460.56     4553.61    105.66 o 
  -3   3   2     4262.24     4346.50     96.71 o 
  -2   3   2       29.54       60.57     26.70 o 
  -1   3   2       63.77       44.15     23.55 o 
   0   3   2      469.62      525.64     25.32 o 
   1   3   2      349.98      444.99     36.27 o 
   2   3   2     3525.51     4174.17     84.20 o 
   3   3   2      881.12      932.56     51.84 o 
   4   3   2     2366.11     2148.22     76.64 o 
   5   3   2      482.72      483.26     55.97 o 
   6   3   2     7577.92     7449.78    155.43 o 
   7   3   2      743.84      651.84     66.75 o 
   8   3   2      525.15      556.85     75.84 o 
   9   3   2     2847.63     2736.64    134.38 o 
  10   3   2        2.26       67.62     72.76 o 
  11   3   2      122.90      124.10     87.25 o 
  12   3   2       21.47       96.40     96.40 o 
  13   3   2       34.93       21.81     88.78 o 
  14   3   2       54.94       15.31    104.97 o 
 -14   4   2       18.30       28.05     87.43 o 
 -13   4   2       46.79       53.22     88.71 o 
 -12   4   2      749.72      532.95    107.56 o 
 -11   4   2       87.51      250.36     76.66 o 
 -10   4   2      281.02      313.29     79.03 o 
  -9   4   2     2507.50     2394.46    131.00 o 
  -8   4   2        1.20       44.65     58.18 o 
  -7   4   2      486.77      417.20     64.34 o 
  -6   4   2     1851.79     1820.61     93.97 o 
  -5   4   2     7115.37     6818.39    154.14 o 
  -4   4   2    10172.15    10544.96    177.69 o 
  -3   4   2      215.54      173.41     47.05 o 
  -2   4   2     1404.22     1519.29     65.13 o 
  -1   4   2      587.85      410.10     28.01 o 
   0   4   2      769.51      740.09     35.37 o 
   1   4   2        2.45        3.77     29.10 o 
   2   4   2     3866.61     3929.18     94.87 o 
   3   4   2     1935.21     1786.37     72.59 o 
   4   4   2     3761.86     3508.35    100.72 o 
   5   4   2       45.25       76.49     43.71 o 
   6   4   2      773.48      755.97     63.10 o 
   7   4   2       14.93       52.52     53.17 o 
   8   4   2      382.15      466.41     75.00 o 
   9   4   2      121.06      112.11     86.74 o 
  10   4   2       45.06       10.85     75.27 o 
  11   4   2       15.94      141.82     79.36 o 
  12   4   2      370.39      202.95    113.23 o 
  13   4   2       57.90      108.33    108.33 o 
  14   4   2        4.74       94.22     94.22 o 
 -13   5   2       20.01      112.99     78.31 o 
 -12   5   2      238.20      101.90     96.57 o 
 -11   5   2      116.44        6.11     92.31 o 
 -10   5   2       11.37      120.81     75.77 o 
  -9   5   2       13.38      140.06     70.03 o 
  -8   5   2      165.35      136.70     72.06 o 
  -7   5   2      153.81       61.92     65.26 o 
  -6   5   2      174.87      174.28     57.43 o 
  -5   5   2       53.26       83.85     54.80 o 
  -4   5   2     1723.93     1969.62     93.35 o 
  -3   5   2      645.06      765.08     72.24 o 
  -2   5   2      901.43      999.50     64.47 o 
  -1   5   2     3225.41     3130.18     94.54 o 
   0   5   2     1196.68     1220.39    127.81 o 
   1   5   2     1016.08     1316.98     65.77 o 
   2   5   2      353.84      417.25     47.35 o 
   3   5   2     5386.82     5534.53    134.54 o 
   4   5   2     1262.30     1276.85     74.94 o 
   5   5   2      818.85      688.72     71.92 o 
   6   5   2      382.48      409.67     59.25 o 
   7   5   2      121.95      108.77     64.48 o 
   8   5   2     1547.37     1345.40    116.76 o 
   9   5   2      789.86      957.66    105.87 o 
  10   5   2       35.03       87.29     73.33 o 
  11   5   2       20.19       56.78     86.92 o 
  12   5   2      256.21      218.22     96.30 o 
  13   5   2       34.17       86.57     96.64 o 
 -12   6   2       14.18       63.88     80.63 o 
 -11   6   2       14.34       55.18     66.73 o 
 -10   6   2      256.04        5.89     76.50 o 
  -9   6   2       14.17       59.34     71.21 o 
  -8   6   2      126.58      165.75     69.34 o 
  -7   6   2       14.23       65.31     69.92 o 
  -6   6   2       45.16       61.42     70.67 o 
  -5   6   2      381.98      410.92     69.37 o 
  -4   6   2     2568.01     2554.20    124.07 o 
  -3   6   2        0.19       63.68     63.68 o 
  -2   6   2     2057.87     2120.00     96.90 o 
  -1   6   2      364.36      392.69     52.85 o 
   0   6   2       30.82       39.26     44.23 o 
   1   6   2      483.46      548.08     57.00 o 
   2   6   2        2.14        9.53     49.34 o 
   3   6   2      862.59      953.45     75.25 o 
   4   6   2      248.79      286.91     61.86 o 
   5   6   2       62.52       34.48     55.64 o 
   6   6   2      211.15      193.61     69.51 o 
   7   6   2      148.25      129.62     72.43 o 
   8   6   2       54.79       55.71     76.43 o 
   9   6   2        5.12       16.40     71.49 o 
  10   6   2        2.28       76.92     76.92 o 
  11   6   2      125.38      211.42     89.77 o 
  12   6   2       33.54       33.54     80.35 o 
 -11   7   2       23.36       86.54     79.48 o 
 -10   7   2       45.33        0.00     77.42 o 
  -9   7   2       29.30       34.29     71.71 o 
  -8   7   2       61.88      136.02     76.55 o 
  -7   7   2       65.55      118.96     67.79 o 
  -6   7   2       20.12       69.29     65.42 o 
  -5   7   2       32.28       33.76     65.53 o 
  -4   7   2       37.78      100.27     63.18 o 
  -3   7   2      403.32      583.01     79.95 o 
  -2   7   2      377.82      430.27     68.65 o 
  -1   7   2     2592.69     2652.28    108.60 o 
   0   7   2     1883.48     1974.56    114.54 o 
   1   7   2     1159.78     1273.20     88.87 o 
   2   7   2     2010.61     2325.10    112.83 o 
   3   7   2      552.36      583.43     76.47 o 
   4   7   2      232.95      284.55     71.00 o 
   5   7   2      551.32      573.00     81.11 o 
   6   7   2      171.67      200.08     74.06 o 
   7   7   2      164.81      235.24     70.15 o 
   8   7   2       59.41       32.26     70.62 o 
   9   7   2       26.84       57.12     83.24 o 
  10   7   2       37.37       86.95     86.95 o 
  11   7   2       55.78       31.48     76.94 o 
 -10   8   2       16.51       80.46     80.46 o 
  -9   8   2        3.18       64.33     78.56 o 
  -8   8   2      139.65      102.59     77.37 o 
  -7   8   2       37.21       10.81     73.28 o 
  -6   8   2      414.33      404.84     89.34 o 
  -5   8   2      921.73      921.13     95.11 o 
  -4   8   2       20.82       76.42     76.42 o 
  -3   8   2      413.50      481.94     86.64 o 
  -2   8   2      387.60      268.18     66.30 o 
  -1   8   2       18.99       65.38     54.74 o 
   0   8   2     1031.12     1133.16     78.38 o 
   1   8   2       29.83       84.54     58.12 o 
   2   8   2      741.26      767.71     85.78 o 
   3   8   2        3.26       26.06     62.44 o 
   4   8   2        3.34       13.72     72.45 o 
   5   8   2       68.21       42.62     75.28 o 
   6   8   2       82.70       44.50     75.65 o 
   7   8   2      116.20       52.26     70.61 o 
   8   8   2      204.15      153.31     76.66 o 
   9   8   2        4.53       45.47     72.01 o 
  -8   9   2       52.08      187.33     70.06 o 
  -7   9   2       16.86       67.50     74.52 o 
  -6   9   2        0.38       56.22     72.53 o 
  -5   9   2       65.67       91.03     73.30 o 
  -4   9   2        1.04      107.99     72.20 o 
  -3   9   2      131.50      149.20     60.80 o 
  -2   9   2      107.14      115.38     62.06 o 
  -1   9   2       22.13      109.75     56.06 o 
   0   9   2        2.25        6.79     35.82 o 
   1   9   2       13.57       26.10     52.69 o 
   2   9   2       14.64       49.20     61.13 o 
   3   9   2       94.24      192.86     60.45 o 
   4   9   2      165.75      137.16     69.59 o 
   5   9   2        6.59        0.00     67.92 o 
   6   9   2       60.32       50.54     68.87 o 
   7   9   2        2.22       25.86     70.74 o 
  -5  10   2       48.26      137.20     75.07 o 
  -4  10   2        3.80       87.96     62.39 o 
  -3  10   2       34.65       59.42     53.36 o 
  -2  10   2        5.20       42.49     57.19 o 
  -1  10   2      187.46      169.26     63.48 o 
   0  10   2       10.77       43.08     97.03 o 
   1  10   2       24.79      111.88     53.99 o 
   2  10   2       90.82      240.55     68.54 o 
   3  10   2        0.07       67.05     67.05 o 
   4  10   2       11.97       37.57     64.34 o 
 -15   1   3      120.98      317.72     97.38 o 
 -14   1   3      208.61      177.32     96.58 o 
 -13   1   3       31.04       44.07     81.53 o 
 -12   1   3      605.13      469.37     90.35 o 
 -11   1   3        3.25       15.20     71.66 o 
 -10   1   3      188.13      116.50     62.84 o 
  -9   1   3      496.92      507.00     67.74 o 
  -8   1   3      115.80       84.69     43.67 o 
  -7   1   3     1022.60     1318.79     71.84 o 
  -6   1   3     1508.83     1809.39     70.15 o 
  -5   1   3     4892.11     4800.98     97.83 o 
  -4   1   3       62.05       74.83     29.90 o 
  -3   1   3    23922.21    23974.60    171.09 o 
  -2   1   3       51.53       60.68     18.07 o 
  -1   1   3     1658.52     1441.38     34.46 o 
   0   1   3      566.11      457.47     15.95 o 
   1   1   3     4750.30     4380.51     15.21 o 
   2   1   3    27744.06    28715.88    168.19 o 
   3   1   3     7096.81     7272.53     97.17 o 
   4   1   3    21955.76    21263.04    182.69 o 
   5   1   3     2959.85     3039.66     80.72 o 
   6   1   3      387.11      441.18     45.85 o 
   7   1   3     1742.54     1635.26     77.70 o 
   8   1   3      134.68        3.17     52.01 o 
   9   1   3      225.09      153.16     59.81 o 
  10   1   3     1029.06     1151.78     92.93 o 
  11   1   3      777.13      713.48     94.39 o 
  12   1   3     2128.84     2192.58    138.88 o 
  13   1   3      957.21      816.50    111.57 o 
  14   1   3       40.20        6.79     90.28 o 
  15   1   3      302.40      191.86     89.50 o 
 -15   2   3       47.65      100.52     83.65 o 
 -14   2   3        9.11       41.07     85.69 o 
 -13   2   3        7.09       18.87     86.37 o 
 -12   2   3      299.96      445.80     97.04 o 
 -11   2   3      430.72      329.59     93.24 o 
 -10   2   3     2098.71     2423.61    121.15 o 
  -9   2   3      626.41      613.28     78.64 o 
  -8   2   3     1206.02     1266.56     87.12 o 
  -7   2   3    10205.38    10808.07    187.21 o 
  -6   2   3     2730.52     3173.16     95.87 o 
  -5   2   3     2047.03     1801.04     69.69 o 
  -4   2   3     6154.20     5523.09    103.35 o 
  -3   2   3    13636.09    13453.51    146.24 o 
  -2   2   3      198.14      144.01     29.06 o 
  -1   2   3    27943.32    26512.35    170.64 o 
   0   2   3     2301.93     2408.21    162.65 o 
   1   2   3    19373.15    19562.93    147.37 o 
   2   2   3     5648.58     5463.21     85.12 o 
   3   2   3     3347.98     3274.09     71.98 o 
   4   2   3       65.21      125.41     29.64 o 
   5   2   3     1294.04     1121.62     57.05 o 
   6   2   3      142.12      249.44     44.63 o 
   7   2   3     1359.69     1607.70     84.89 o 
   8   2   3       17.22      118.01     57.35 o 
   9   2   3       80.77      172.21     67.36 o 
  10   2   3      379.92      463.19     81.86 o 
  11   2   3      276.85      200.40     89.56 o 
  12   2   3       96.19      136.25     78.06 o 
  13   2   3        3.45      152.37     81.17 o 
  14   2   3       55.53       41.83     91.19 o 
 -15   3   3        0.47       28.46     89.91 o 
 -14   3   3      604.11      475.65    106.23 o 
 -13   3   3      195.13      265.63     94.92 o 
 -12   3   3      253.82      304.35     91.87 o 
 -11   3   3      165.12      118.21     85.25 o 
 -10   3   3      107.09      272.94     66.46 o 
  -9   3   3      634.63      711.69     79.00 o 
  -8   3   3     1596.07     1476.11     88.02 o 
  -7   3   3      146.32      163.60     50.34 o 
  -6   3   3      299.77      482.24     50.83 o 
  -5   3   3     3772.54     3550.80    102.36 o 
  -4   3   3       25.75       70.51     37.86 o 
  -3   3   3       62.84       48.02     32.90 o 
  -2   3   3     6117.77     6404.45    107.57 o 
  -1   3   3     2538.03     2781.43     69.42 o 
   0   3   3     5934.33     6299.23    207.07 o 
   1   3   3     3540.78     3781.48     78.01 o 
   2   3   3    10263.88    10685.34    133.09 o 
   3   3   3    10915.55    10966.00    144.86 o 
   4   3   3     1795.11     1703.56     70.31 o 
   5   3   3     9263.94     9883.22    162.42 o 
   6   3   3     1146.97     1062.90     72.25 o 
   7   3   3      736.21      824.34     72.24 o 
   8   3   3     2677.95     2660.38    124.56 o 
   9   3   3      458.29      556.76     85.44 o 
  10   3   3        6.95       10.13     67.99 o 
  11   3   3     1124.25     1229.22    117.52 o 
  12   3   3       13.33       46.16     81.90 o 
  13   3   3       13.10       95.73     95.73 o 
  14   3   3        0.02       75.42     94.62 o 
 -14   4   3        1.16        7.17     85.98 o 
 -13   4   3      390.34      263.58     98.76 o 
 -12   4   3      417.38      418.50    108.11 o 
 -11   4   3      124.88       79.44     80.84 o 
 -10   4   3      105.11       66.51     77.73 o 
  -9   4   3      117.99      188.25     61.60 o 
  -8   4   3       85.96       53.14     64.73 o 
  -7   4   3        0.40       57.72     57.72 o 
  -6   4   3      658.85      664.11     64.42 o 
  -5   4   3     4563.39     4921.54    130.68 o 
  -4   4   3        2.83       80.35     44.19 o 
  -3   4   3      386.27      476.00     50.39 o 
  -2   4   3       74.26      114.92     34.90 o 
  -1   4   3      106.23       70.66     34.49 o 
   0   4   3     1422.99     1524.74     42.45 o 
   1   4   3     3730.88     3649.00     88.36 o 
   2   4   3       48.25       38.51     34.72 o 
   3   4   3      539.31      610.10     49.03 o 
   4   4   3      732.32      702.71     58.13 o 
   5   4   3      182.36      152.83     47.17 o 
   6   4   3       38.55       42.22     47.20 o 
   7   4   3      211.13      156.38     56.87 o 
   8   4   3      515.43      487.26     87.92 o 
   9   4   3      138.31      287.23     69.38 o 
  10   4   3       15.55       82.54     74.00 o 
  11   4   3      120.20       61.33     85.86 o 
  12   4   3      302.89      247.93    101.63 o 
  13   4   3       32.95      266.28     82.63 o 
 -13   5   3       72.86      119.41     72.55 o 
 -12   5   3       26.20       43.98     92.62 o 
 -11   5   3       10.17       71.39     72.74 o 
 -10   5   3        1.27       65.75     77.39 o 
  -9   5   3      433.59      551.92     84.81 o 
  -8   5   3      627.41      664.84     84.30 o 
  -7   5   3        2.55        4.05     55.38 o 
  -6   5   3      731.38      659.46     74.77 o 
  -5   5   3     1064.42      978.18     77.90 o 
  -4   5   3       70.12      193.78     51.36 o 
  -3   5   3      573.65      814.01     65.96 o 
  -2   5   3       81.09      127.58     45.35 o 
  -1   5   3     1064.55      906.29     57.73 o 
   0   5   3      101.65      135.70     23.67 o 
   1   5   3      201.17      277.67     45.39 o 
   2   5   3      786.17      625.30     56.80 o 
   3   5   3      698.04      656.75     58.94 o 
   4   5   3     3468.52     3492.39    116.38 o 
   5   5   3      838.35      702.73     74.23 o 
   6   5   3       91.01       78.04     55.75 o 
   7   5   3      523.94      491.10     77.47 o 
   8   5   3       38.57       23.09     70.59 o 
   9   5   3        0.02       79.73     79.73 o 
  10   5   3      147.99      167.33     79.55 o 
  11   5   3       50.99       44.01    100.38 o 
  12   5   3       68.12       20.35     95.63 o 
  13   5   3        3.45       57.03     91.13 o 
 -12   6   3        0.71       87.02     87.02 o 
 -11   6   3       56.17      202.77     66.30 o 
 -10   6   3       20.21       88.07     88.07 o 
  -9   6   3        6.91       80.39     80.39 o 
  -8   6   3      325.30      269.18     73.47 o 
  -7   6   3     3351.98     3267.96    148.18 o 
  -6   6   3     1107.01     1041.14     98.58 o 
  -5   6   3     1182.15     1308.10     95.15 o 
  -4   6   3       79.46       98.10     73.92 o 
  -3   6   3     4909.40     5233.12    153.47 o 
  -2   6   3      744.94      921.89     77.95 o 
  -1   6   3     1537.97     1609.27     81.02 o 
   0   6   3        4.94       60.53     56.63 o 
   1   6   3      215.27      157.09     55.22 o 
   2   6   3     1088.98     1138.39     78.41 o 
   3   6   3       29.66       81.52     51.16 o 
   4   6   3     4588.15     4203.22    135.66 o 
   5   6   3      197.93      133.47     64.06 o 
   6   6   3        1.86       83.45     55.43 o 
   7   6   3      415.48      495.99     83.60 o 
   8   6   3      717.97      755.59     94.77 o 
   9   6   3        9.78       38.62     70.17 o 
  10   6   3       96.87       18.05     74.79 o 
  11   6   3       30.63       50.96     79.63 o 
  12   6   3       49.03       53.18     85.35 o 
 -11   7   3       22.70        5.92     74.54 o 
 -10   7   3       11.35       54.01     79.77 o 
  -9   7   3      115.34      115.17     83.70 o 
  -8   7   3      217.72      181.38     86.52 o 
  -7   7   3       61.83      131.52     71.62 o 
  -6   7   3      152.93      263.15     69.60 o 
  -5   7   3      114.36      231.08     75.22 o 
  -4   7   3      119.36      198.05     82.75 o 
  -3   7   3      219.72      158.84     75.38 o 
  -2   7   3      124.97       90.22     59.41 o 
  -1   7   3     1359.26     1258.12     82.02 o 
   0   7   3      249.83      413.83     85.54 o 
   1   7   3       25.94       17.55     57.96 o 
   2   7   3     1170.82     1326.53     94.41 o 
   3   7   3       26.61       26.57     59.79 o 
   4   7   3      504.54      510.05     68.34 o 
   5   7   3      356.53      527.92     72.54 o 
   6   7   3       76.83       78.45     66.74 o 
   7   7   3      246.95      153.56     71.16 o 
   8   7   3      397.92      398.05     86.53 o 
   9   7   3        2.94       39.89     78.00 o 
  10   7   3      182.74       35.81     70.44 o 
  11   7   3        2.97       80.90     80.90 o 
 -10   8   3       15.94      192.00     72.28 o 
  -9   8   3        0.48       35.66     74.78 o 
  -8   8   3      224.45      172.42     86.81 o 
  -7   8   3       33.36       67.33     81.41 o 
  -6   8   3       51.30       66.23     71.90 o 
  -5   8   3      112.44       16.24     78.61 o 
  -4   8   3       65.67      124.01     74.79 o 
  -3   8   3     1046.91     1114.61    100.74 o 
  -2   8   3        0.37       57.84     57.84 o 
  -1   8   3      101.23      102.06     57.47 o 
   0   8   3     1386.56     1449.52     68.01 o 
   1   8   3      442.53      594.97     75.08 o 
   2   8   3      279.32      244.03     74.72 o 
   3   8   3      149.45      198.75     69.43 o 
   4   8   3      536.06      589.04     71.35 o 
   5   8   3      152.32      176.54     71.48 o 
   6   8   3       19.27       83.30     66.42 o 
   7   8   3       19.13      118.65     61.50 o 
   8   8   3       69.12      172.70     66.39 o 
   9   8   3      184.53      151.41     80.47 o 
  -8   9   3       23.48       80.58     72.14 o 
  -7   9   3        6.32       40.19     71.57 o 
  -6   9   3        3.15       11.50     75.30 o 
  -5   9   3        7.01       23.20     77.36 o 
  -4   9   3      376.67      332.64     83.74 o 
  -3   9   3        5.59       56.05     58.09 o 
  -2   9   3      123.32      154.95     54.98 o 
  -1   9   3       16.19       16.60     54.90 o 
   0   9   3        2.95       70.34     37.97 o 
   1   9   3       20.25      115.35     50.73 o 
   2   9   3       75.64      104.98     56.60 o 
   3   9   3      227.33      193.91     70.65 o 
   4   9   3       73.50      139.27     65.48 o 
   5   9   3       37.36       33.66     69.76 o 
   6   9   3       29.00       74.55     68.27 o 
   7   9   3        0.33        5.24     67.21 o 
  -5  10   3       20.29       78.90     78.90 o 
  -4  10   3       58.63      157.02     66.81 o 
  -3  10   3        0.16       25.98     53.19 o 
  -2  10   3        7.91       41.35     49.30 o 
  -1  10   3        7.72       12.69     63.03 o 
   0  10   3      355.43      415.47     55.78 o 
   1  10   3       88.94       17.33     64.67 o 
   2  10   3      125.87      146.50     59.87 o 
   3  10   3        5.60      144.18     53.44 o 
   4  10   3        6.92      110.28     51.35 o 
 -15   0   4       53.87       14.45     92.87 o 
 -14   0   4       83.41       93.69     94.41 o 
 -13   0   4       50.07       18.16     87.18 o 
 -12   0   4       12.41       55.05     80.40 o 
 -11   0   4       42.84       43.44     63.37 o 
 -10   0   4      169.96      104.59     65.11 o 
  -9   0   4       44.66       85.06     43.53 o 
  -8   0   4       15.30       42.01     45.89 o 
  -7   0   4     5198.29     5355.63    122.52 o 
  -6   0   4       85.38      135.75     32.87 o 
  -5   0   4     3152.23     3208.98     79.13 o 
  -4   0   4     4216.58     4541.07     82.02 o 
  -3   0   4     3774.33     4030.38     68.82 o 
  -2   0   4    20936.42    22117.14    132.81 o 
  -1   0   4    26385.62    26777.48    511.53 o 
   0   0   4    31116.16    29722.59    792.46 o 
   1   0   4    12605.38    11119.02     14.16 o 
   2   0   4     1210.05     1091.80     36.17 o 
   3   0   4     3977.10     4247.44     74.67 o 
   4   0   4     8314.09     8709.96    118.81 o 
   5   0   4      781.69      764.04     45.49 o 
   6   0   4     7975.91     8999.79    148.38 o 
   7   0   4     2567.22     2370.62     88.99 o 
   8   0   4     1673.89     1662.21     86.44 o 
   9   0   4      514.09      608.46     70.92 o 
  10   0   4      405.90      522.33     79.21 o 
  11   0   4     1072.99      978.87    105.28 o 
  12   0   4       11.25       34.45     81.55 o 
  13   0   4      120.40      121.27     87.12 o 
  14   0   4       86.53       81.86     83.90 o 
  15   0   4       28.47       99.13     76.75 o 
 -15   1   4       34.79       56.89     88.39 o 
 -14   1   4        2.93       20.01     86.47 o 
 -13   1   4       89.92       37.14     85.93 o 
 -12   1   4        5.80      144.96     69.93 o 
 -11   1   4        3.40       29.46     68.26 o 
 -10   1   4       40.49       98.94     58.94 o 
  -9   1   4       69.92       66.09     48.37 o 
  -8   1   4     1337.58     1535.05     83.89 o 
  -7   1   4      276.64      207.46     41.11 o 
  -6   1   4     2385.16     2715.81     83.71 o 
  -5   1   4      512.53      617.96     41.19 o 
  -4   1   4     6223.46     6407.51    102.95 o 
  -3   1   4    30683.14    29367.57    191.36 o 
  -2   1   4        0.69       17.82     18.43 o 
  -1   1   4      875.57      818.04     14.53 o 
   0   1   4      400.19      316.00      9.79 o 
   1   1   4      193.09      145.64     21.38 o 
   2   1   4    44022.82    41583.63    875.15 o 
   3   1   4      885.13     1009.04     45.01 o 
   4   1   4      240.13      231.97     38.00 o 
   5   1   4      812.28      950.27     50.93 o 
   6   1   4      434.60      378.24     43.28 o 
   7   1   4     3172.89     3564.70    108.23 o 
   8   1   4       15.04       53.19     48.77 o 
   9   1   4      301.68      372.91     62.25 o 
  10   1   4       54.76       35.77     66.81 o 
  11   1   4       92.26      154.27     76.44 o 
  12   1   4        8.61       92.29     80.50 o 
  13   1   4      508.16      278.42    103.12 o 
  14   1   4        0.09       54.00     74.66 o 
 -15   2   4       19.29        7.38     92.54 o 
 -14   2   4       18.53       54.17     96.39 o 
 -13   2   4       58.01       82.19     82.19 o 
 -12   2   4      223.70      137.80     84.12 o 
 -11   2   4      241.82      342.32     81.27 o 
 -10   2   4        1.06       67.06     67.78 o 
  -9   2   4      861.88     1000.37     79.92 o 
  -8   2   4      112.01       67.11     51.67 o 
  -7   2   4      635.99      643.05     62.93 o 
  -6   2   4     3728.80     3428.55    100.58 o 
  -5   2   4      166.46      194.16     37.81 o 
  -4   2   4     4504.29     4256.84     91.98 o 
  -3   2   4        3.89       17.28     26.23 o 
  -2   2   4    21721.82    20515.23    163.58 o 
  -1   2   4     1211.52     1373.61     44.89 o 
   0   2   4    21835.20    22558.14    803.64 o 
   1   2   4    12552.27    12792.74    124.84 o 
   2   2   4      294.00      199.62     24.21 o 
   3   2   4     5093.72     5034.48     92.58 o 
   4   2   4      739.05      709.88     45.25 o 
   5   2   4     1287.97     1217.20     62.99 o 
   6   2   4       18.06       18.18     41.80 o 
   7   2   4     2065.83     1774.24     91.02 o 
   8   2   4     2129.83     2214.57    109.51 o 
   9   2   4      113.37       63.82     70.68 o 
  10   2   4     1361.17     1312.05    112.64 o 
  11   2   4        5.94       10.84     75.16 o 
  12   2   4       38.68      148.18     78.79 o 
  13   2   4      299.01      282.70    101.92 o 
  14   2   4        0.34       97.86     97.86 o 
 -15   3   4        0.59      113.35     82.43 o 
 -14   3   4      166.89      129.60     83.90 o 
 -13   3   4        8.63       70.50     83.18 o 
 -12   3   4      824.55      987.88    115.09 o 
 -11   3   4      281.74      256.40     81.42 o 
 -10   3   4      303.72      257.04     77.68 o 
  -9   3   4       40.94        0.00     65.21 o 
  -8   3   4      970.00      859.99     81.59 o 
  -7   3   4      816.64      921.70     76.08 o 
  -6   3   4     5434.62     5492.07    135.09 o 
  -5   3   4      209.89      141.07     45.93 o 
  -4   3   4     7453.42     7175.82    133.15 o 
  -3   3   4     6397.00     5981.61    112.49 o 
  -2   3   4      403.39      411.46     38.42 o 
  -1   3   4    10271.30    10262.77    128.96 o 
   0   3   4     2831.81     3201.01    118.76 o 
   1   3   4     4417.79     3937.34     81.12 o 
   2   3   4     5782.41     5143.50     26.45 o 
   3   3   4     1539.07     1462.52     61.05 o 
   4   3   4     2636.91     2114.21     29.99 o 
   5   3   4     1449.13     1203.73     69.77 o 
   6   3   4     2573.72     2565.27     95.26 o 
   7   3   4      679.72      690.31     69.48 o 
   8   3   4        0.62       94.42     51.86 o 
   9   3   4     1405.47     1444.42    110.53 o 
  10   3   4       48.29       36.33     75.51 o 
  11   3   4       53.46      187.49     72.67 o 
  12   3   4      245.61      143.16     97.88 o 
  13   3   4       79.87       77.81     87.88 o 
  14   3   4       14.68       52.03     85.33 o 
 -14   4   4      246.12      164.29     94.81 o 
 -13   4   4      140.38      117.46     81.48 o 
 -12   4   4      175.94      214.30     82.11 o 
 -11   4   4       30.83       28.08     75.12 o 
 -10   4   4      131.34      138.01     67.95 o 
  -9   4   4      316.87      372.69     73.56 o 
  -8   4   4      502.50      420.14     71.97 o 
  -7   4   4      225.84      192.38     56.89 o 
  -6   4   4      291.55      306.63     61.86 o 
  -5   4   4      525.27      464.57     59.08 o 
  -4   4   4      758.56      725.81     61.43 o 
  -3   4   4     2102.11     2336.39     85.22 o 
  -2   4   4     3653.63     3414.59     96.06 o 
  -1   4   4     2836.70     2973.46     82.03 o 
   0   4   4      824.54      843.49     76.09 o 
   1   4   4     4385.81     4622.99    100.68 o 
   2   4   4      294.89      271.38     38.70 o 
   3   4   4       78.01      127.78     32.50 o 
   4   4   4        0.09       75.59     34.10 o 
   5   4   4     1225.55     1176.38     71.90 o 
   6   4   4      327.86      395.27     58.83 o 
   7   4   4      402.07      321.94     65.66 o 
   8   4   4       59.07      273.95     61.54 o 
   9   4   4      290.48      370.38     79.95 o 
  10   4   4      174.12       44.09     81.19 o 
  11   4   4      260.60      255.78     95.65 o 
  12   4   4      565.37      572.77    113.00 o 
  13   4   4       85.48       49.71     97.33 o 
 -13   5   4      193.65      178.19     89.10 o 
 -12   5   4      520.36      402.72    103.17 o 
 -11   5   4      124.90        6.12     87.71 o 
 -10   5   4        0.05       49.40     75.47 o 
  -9   5   4      119.73      116.07     74.87 o 
  -8   5   4      160.83      276.62     76.00 o 
  -7   5   4       49.81       72.33     64.83 o 
  -6   5   4       26.22      133.02     48.43 o 
  -5   5   4      535.14      509.90     58.79 o 
  -4   5   4      146.20       37.12     56.02 o 
  -3   5   4        3.10       56.75     39.09 o 
  -2   5   4      338.82      374.51     55.55 o 
  -1   5   4      429.33      399.92     45.60 o 
   0   5   4      843.77      806.98     37.27 o 
   1   5   4        0.40        7.40     31.74 o 
   2   5   4       43.22       19.95     38.82 o 
   3   5   4       18.91       49.27     37.08 o 
   4   5   4     1006.17     1108.75     74.18 o 
   5   5   4      965.36      903.10     76.09 o 
   6   5   4        0.27       33.56     51.26 o 
   7   5   4      185.77      141.28     59.28 o 
   8   5   4      115.24       82.48     82.48 o 
   9   5   4      508.19      534.93     93.69 o 
  10   5   4        4.86      114.51     73.43 o 
  11   5   4      525.23      437.53     99.77 o 
  12   5   4      382.90      434.68    106.18 o 
  13   5   4       17.55       28.14     92.75 o 
 -13   6   4       47.69      215.55     75.97 o 
 -12   6   4        0.07       82.69     83.94 o 
 -11   6   4       12.26       73.48     76.70 o 
 -10   6   4        9.05       58.00     79.75 o 
  -9   6   4        0.32      114.88     72.80 o 
  -8   6   4      345.40      301.62     78.77 o 
  -7   6   4      860.01      815.32     99.63 o 
  -6   6   4      406.14      420.76     73.08 o 
  -5   6   4     1565.37     1547.50    109.90 o 
  -4   6   4      115.90       28.20     67.81 o 
  -3   6   4      587.64      541.53     72.91 o 
  -2   6   4      169.40      164.59     50.37 o 
  -1   6   4      610.12      731.72     60.75 o 
   0   6   4      709.34      695.29     45.05 o 
   1   6   4      490.57      542.63     61.35 o 
   2   6   4     1098.10     1353.75     78.81 o 
   3   6   4      234.53      152.09     56.41 o 
   4   6   4       54.34      189.10     56.22 o 
   5   6   4       49.62       42.02     53.68 o 
   6   6   4      608.47      470.93     74.30 o 
   7   6   4      272.73      228.83     73.62 o 
   8   6   4       88.11       60.01     73.76 o 
   9   6   4       36.59       16.43     80.89 o 
  10   6   4        5.15      177.02     67.65 o 
  11   6   4       23.17       44.27     81.69 o 
  12   6   4      133.09       59.19     91.80 o 
 -11   7   4      158.02      204.53     83.59 o 
 -10   7   4      111.09       84.38     78.22 o 
  -9   7   4      336.09      184.81     87.98 o 
  -8   7   4      120.90      226.81     78.83 o 
  -7   7   4      156.00      159.20     78.29 o 
  -6   7   4       73.53       20.74     82.28 o 
  -5   7   4     1462.65     1763.36    117.34 o 
  -4   7   4        2.82      104.14     62.48 o 
  -3   7   4      537.45      504.49     76.16 o 
  -2   7   4      524.02      447.48     69.70 o 
  -1   7   4      978.48      872.82     73.63 o 
   0   7   4       14.72       25.94     35.43 o 
   1   7   4      187.94      198.56     64.27 o 
   2   7   4       28.58      135.29     53.79 o 
   3   7   4      354.49      405.42     69.56 o 
   4   7   4      243.15      167.48     64.88 o 
   5   7   4      166.80       89.31     58.79 o 
   6   7   4       24.30       68.41     62.09 o 
   7   7   4        0.16       24.45     66.93 o 
   8   7   4      361.51      294.46     80.79 o 
   9   7   4       73.33       56.01     69.43 o 
  10   7   4       41.04      106.26     78.11 o 
  11   7   4       14.24       42.84     78.45 o 
 -10   8   4      187.76      126.29     87.51 o 
  -9   8   4      127.54      159.68     85.04 o 
  -8   8   4        2.13       17.38     73.10 o 
  -7   8   4        0.01       90.79     75.97 o 
  -6   8   4      160.60      255.51     82.43 o 
  -5   8   4       14.99      145.13     72.88 o 
  -4   8   4        6.61       44.59     72.09 o 
  -3   8   4        1.60      181.24     57.36 o 
  -2   8   4        1.74       23.35     58.36 o 
  -1   8   4      247.35      307.79     58.81 o 
   0   8   4       73.79      136.26    130.81 o 
   1   8   4      169.66       85.63     66.99 o 
   2   8   4      322.79      329.60     77.80 o 
   3   8   4       30.20       37.90     61.79 o 
   4   8   4        0.72        4.21     60.99 o 
   5   8   4        0.08       50.42     57.33 o 
   6   8   4      100.60      149.94     69.37 o 
   7   8   4        0.63       51.18     62.91 o 
   8   8   4       33.25       37.50     73.43 o 
   9   8   4       76.92       38.82     78.15 o 
  -8   9   4      128.49       46.13     74.22 o 
  -7   9   4       54.80       34.92     81.47 o 
  -6   9   4       54.82       34.47     84.44 o 
  -5   9   4       73.33      212.22     75.17 o 
  -4   9   4      146.57      186.58     72.86 o 
  -3   9   4        0.12       18.69     57.08 o 
  -2   9   4       38.99       12.27     59.07 o 
  -1   9   4       59.40       89.22     55.70 o 
   0   9   4        6.95       26.31     57.58 o 
   1   9   4      102.71      172.57     57.05 o 
   2   9   4       11.91       47.30     54.86 o 
   3   9   4        3.77      164.38     63.37 o 
   4   9   4      146.15       68.83     71.22 o 
   5   9   4      178.16      165.60     70.64 o 
   6   9   4       21.02       34.09     67.71 o 
   7   9   4       51.33        5.12     66.15 o 
  -5  10   4       34.72       48.75     75.83 o 
  -4  10   4       17.75       10.38     65.13 o 
  -3  10   4       34.21       17.45     54.01 o 
  -2  10   4        2.81       65.19     53.80 o 
  -1  10   4      227.36      235.33     61.93 o 
   0  10   4       12.49      138.71     40.60 o 
   1  10   4      113.73      102.63     69.66 o 
   2  10   4      204.22      139.22     59.67 o 
   3  10   4        3.76      106.39     53.40 o 
   4  10   4       60.12       94.51     60.00 o 
 -15   1   5      125.10      175.90     89.65 o 
 -14   1   5       36.09      126.74     75.04 o 
 -13   1   5      205.07      165.95     80.09 o 
 -12   1   5      253.05      304.04     84.50 o 
 -11   1   5      957.29     1011.15    104.82 o 
 -10   1   5       18.58       21.63     65.56 o 
  -9   1   5      543.57      508.87     66.49 o 
  -8   1   5      678.02      583.50     60.00 o 
  -7   1   5      834.08      890.71     70.07 o 
  -6   1   5      106.38       46.71     37.24 o 
  -5   1   5     4374.19     4445.23     95.75 o 
  -4   1   5    32985.86    32914.52    228.09 o 
  -3   1   5    13820.46    13153.93    130.94 o 
  -2   1   5    27738.25    26962.24    164.19 o 
  -1   1   5    11249.24    10984.32     16.62 o 
   0   1   5     3623.49     3571.38   2078.94 o 
   1   1   5    20788.92    21788.16    144.80 o 
   2   1   5    26287.04    26658.78    175.00 o 
   3   1   5    22892.50    22197.45    177.83 o 
   4   1   5     5747.69     5777.39    103.07 o 
   5   1   5       51.18       66.48     32.96 o 
   6   1   5     1757.09     1704.10     75.92 o 
   7   1   5      474.15      491.53     58.15 o 
   8   1   5      652.95      563.64     67.13 o 
   9   1   5      299.01      134.75     68.69 o 
  10   1   5      322.74      260.69     83.32 o 
  11   1   5      422.99      285.80     82.06 o 
  12   1   5       56.66      151.06     71.41 o 
  13   1   5       90.27      272.42     84.03 o 
  14   1   5        9.84        6.54     85.71 o 
 -15   2   5      192.88      112.49     93.85 o 
 -14   2   5       10.35      107.52     76.81 o 
 -13   2   5        0.15       31.49     86.60 o 
 -12   2   5      161.95      118.88     89.34 o 
 -11   2   5      781.85      790.39     97.99 o 
 -10   2   5        9.06       26.73     56.97 o 
  -9   2   5     3894.65     3704.09    136.20 o 
  -8   2   5      929.73      984.78     78.59 o 
  -7   2   5      246.89      260.47     51.97 o 
  -6   2   5     2362.23     2446.82     88.13 o 
  -5   2   5      346.14      355.58     42.44 o 
  -4   2   5      713.74      815.97     49.16 o 
  -3   2   5    17174.32    16602.72    163.05 o 
  -2   2   5      511.40      596.59     36.78 o 
  -1   2   5    32659.02    38714.31     23.68 o 
   0   2   5    13739.13    11198.36   6378.83 o 
   1   2   5     6038.96     6399.28     91.23 o 
   2   2   5    12676.48    12407.83    132.21 o 
   3   2   5     3966.43     3681.33     25.42 o 
   4   2   5      125.85      210.09     32.66 o 
   5   2   5    13397.00    13548.64    179.30 o 
   6   2   5       82.07       73.48     45.17 o 
   7   2   5     2815.83     3118.03    109.81 o 
   8   2   5      185.99      234.77     62.13 o 
   9   2   5        2.17       29.87     63.83 o 
  10   2   5     1401.49     1310.97    112.63 o 
  11   2   5        3.04       33.45     77.59 o 
  12   2   5      312.19      375.18    100.00 o 
  13   2   5       23.28       52.68     85.52 o 
  14   2   5       63.37      179.40     86.42 o 
 -15   3   5       10.50       21.13     83.23 o 
 -14   3   5       17.18       90.17     90.17 o 
 -13   3   5       86.10       51.17     87.62 o 
 -12   3   5        6.02       85.36     85.36 o 
 -11   3   5      123.44      228.41     77.56 o 
 -10   3   5       26.30       52.15     60.61 o 
  -9   3   5       57.91       67.30     61.75 o 
  -8   3   5      658.16      922.88     74.98 o 
  -7   3   5       47.82       45.61     51.65 o 
  -6   3   5     2096.54     2090.47     88.15 o 
  -5   3   5      261.76      215.42     40.11 o 
  -4   3   5     1368.51     1762.97     71.84 o 
  -3   3   5      496.78      469.20     42.54 o 
  -2   3   5     3138.12     2930.89     25.62 o 
  -1   3   5     2163.17     2140.42     63.68 o 
   0   3   5      870.33      971.91     33.20 o 
   1   3   5     6132.89     6048.11    100.99 o 
   2   3   5     2491.95     2646.34     72.67 o 
   3   3   5       15.70       41.60     32.29 o 
   4   3   5       65.15       28.11     30.35 o 
   5   3   5     2307.42     2213.08     84.38 o 
   6   3   5     1108.51      988.69     72.65 o 
   7   3   5      175.21       82.07     56.82 o 
   8   3   5      158.15      146.66     67.07 o 
   9   3   5      219.21      255.82     81.17 o 
  10   3   5      289.13      271.05     81.46 o 
  11   3   5       17.35       58.60     75.75 o 
  12   3   5      417.69      349.59    101.72 o 
  13   3   5      314.31      259.17    101.41 o 
  14   3   5        4.01       29.73     95.93 o 
 -14   4   5      212.84      197.12     92.42 o 
 -13   4   5       45.76       39.21     87.20 o 
 -12   4   5      242.12       54.77     94.97 o 
 -11   4   5      124.84      252.12     73.54 o 
 -10   4   5       85.22      133.01     67.90 o 
  -9   4   5       98.66      115.36     71.58 o 
  -8   4   5      461.60      389.31     70.16 o 
  -7   4   5      212.33      190.01     64.69 o 
  -6   4   5     1271.67     1465.14     85.83 o 
  -5   4   5      755.97      799.41     67.01 o 
  -4   4   5      250.73      216.30     50.97 o 
  -3   4   5      138.05      278.74     39.90 o 
  -2   4   5     1087.95      960.30     59.36 o 
  -1   4   5       71.37       16.37     33.87 o 
   0   4   5     2105.15     2383.68    121.14 o 
   1   4   5      713.22      704.42     50.80 o 
   2   4   5     2253.45     2501.57     80.22 o 
   3   4   5     1205.77     1135.20     65.07 o 
   4   4   5     1863.97     1920.95     79.45 o 
   5   4   5      205.39      254.48     50.78 o 
   6   4   5        8.47       50.33     50.33 o 
   7   4   5       72.83       34.03     52.93 o 
   8   4   5      351.06      417.49     67.94 o 
   9   4   5       13.95       58.62     61.98 o 
  10   4   5        0.20       77.84     77.84 o 
  11   4   5       88.92      157.94     80.71 o 
  12   4   5       28.35       66.41     86.46 o 
  13   4   5       63.53       42.46     86.26 o 
 -13   5   5      103.46        0.00     90.70 o 
 -12   5   5       53.56       62.40     84.97 o 
 -11   5   5      344.76      306.16     84.86 o 
 -10   5   5      316.21      360.89     83.70 o 
  -9   5   5      457.46      489.24     91.52 o 
  -8   5   5      602.72      648.82     85.23 o 
  -7   5   5      447.75      516.39     73.38 o 
  -6   5   5     1629.93     1626.09     99.88 o 
  -5   5   5        4.30       80.03     47.47 o 
  -4   5   5      372.15      533.78     67.45 o 
  -3   5   5       24.39       61.32     39.86 o 
  -2   5   5      836.85      859.40     66.20 o 
  -1   5   5      132.72       92.12     41.37 o 
   0   5   5       51.89       42.40     50.16 o 
   1   5   5      230.16      203.32     40.04 o 
   2   5   5      417.91      479.35     48.68 o 
   3   5   5        3.39       43.30     43.30 o 
   4   5   5        1.02       43.46     43.46 o 
   5   5   5     1100.26     1016.09     78.12 o 
   6   5   5     1260.17     1213.20     87.39 o 
   7   5   5     1418.76     1332.90    103.92 o 
   8   5   5     1881.15     1741.80     62.09 o 
   9   5   5      138.67       51.66     85.68 o 
  10   5   5      346.72      320.30     95.30 o 
  11   5   5      259.75      285.52     93.19 o 
  12   5   5        0.03      119.39     77.86 o 
 -13   6   5        3.50      123.35     79.88 o 
 -12   6   5        1.77      114.16     71.35 o 
 -11   6   5        0.19       30.25     71.46 o 
 -10   6   5      289.32      139.12     94.28 o 
  -9   6   5     1147.17      945.55    105.06 o 
  -8   6   5        0.10        5.41     73.64 o 
  -7   6   5      138.14      159.15     76.86 o 
  -6   6   5       26.49       22.53     66.89 o 
  -5   6   5       39.20       63.58     61.55 o 
  -4   6   5        8.77       60.86     60.86 o 
  -3   6   5      467.29      613.14     72.74 o 
  -2   6   5      916.08      792.31     74.93 o 
  -1   6   5      283.98      226.09     53.04 o 
   0   6   5      580.31      666.70     51.61 o 
   1   6   5      796.60      804.94     65.02 o 
   2   6   5     1223.13     1456.09     79.53 o 
   3   6   5       49.17       22.94     48.06 o 
   4   6   5      465.53      386.25     61.08 o 
   5   6   5       89.95      103.01     59.27 o 
   6   6   5      711.62      804.77     79.12 o 
   7   6   5       66.44       18.12     66.44 o 
   8   6   5      455.57      215.19     92.84 o 
   9   6   5      613.41      511.52     91.87 o 
  10   6   5      282.69      275.23     94.85 o 
  11   6   5       74.40        6.10     83.57 o 
  12   6   5       20.74       89.56     89.56 o 
 -11   7   5      109.30      154.58     68.11 o 
 -10   7   5        7.32       41.89     73.30 o 
  -9   7   5      157.25      324.51     85.57 o 
  -8   7   5       23.21       44.68     73.18 o 
  -7   7   5       14.47       69.16     73.77 o 
  -6   7   5      446.54      534.79     87.14 o 
  -5   7   5       16.06      115.20     61.88 o 
  -4   7   5      746.48      636.65     83.42 o 
  -3   7   5      109.04      101.79     65.87 o 
  -2   7   5        4.22       47.54     53.62 o 
  -1   7   5       41.77       13.41     55.17 o 
   0   7   5        8.51       59.01     35.22 o 
   1   7   5      159.76      119.71     57.80 o 
   2   7   5      154.86      184.80     61.42 o 
   3   7   5      104.09      209.28     57.27 o 
   4   7   5       20.80        3.82     58.96 o 
   5   7   5        0.03        8.34     59.52 o 
   6   7   5      151.70       95.52     70.10 o 
   7   7   5        1.26       53.75     69.76 o 
   8   7   5       43.69       31.60     70.10 o 
   9   7   5      104.78       77.76     69.75 o 
  10   7   5       56.02       34.83     73.03 o 
 -10   8   5      188.48       90.23     82.49 o 
  -9   8   5      611.94      556.72     98.96 o 
  -8   8   5       18.00        5.99     72.53 o 
  -7   8   5       51.41       11.10     75.19 o 
  -6   8   5       44.59       49.49     80.19 o 
  -5   8   5      319.15      344.78     89.75 o 
  -4   8   5       32.76       14.20     71.58 o 
  -3   8   5       24.18       13.52     59.70 o 
  -2   8   5       40.65       71.34     53.00 o 
  -1   8   5      468.93      477.82     70.21 o 
   0   8   5        3.70        0.72     39.68 o 
   1   8   5       98.22       57.98     63.94 o 
   2   8   5       11.41       75.95     65.90 o 
   3   8   5       18.70        4.08     59.18 o 
   4   8   5       87.87      147.67     55.76 o 
   5   8   5       32.19       45.85     74.50 o 
   6   8   5       27.72      177.97     60.20 o 
   7   8   5        9.87       15.15     65.84 o 
   8   8   5       90.67      126.69     68.26 o 
   9   8   5       58.95       27.31     81.44 o 
  -8   9   5       25.19       51.85     82.00 o 
  -7   9   5       76.21      235.69     78.20 o 
  -6   9   5      147.38      107.61     74.94 o 
  -5   9   5      169.08      232.12     72.37 o 
  -4   9   5       24.97       65.51     67.12 o 
  -3   9   5       50.06        4.50     64.92 o 
  -2   9   5      108.16      127.84     60.97 o 
  -1   9   5       78.96       88.59     62.19 o 
   0   9   5        0.98        6.92     65.16 o 
   1   9   5        7.37       50.00     51.83 o 
   2   9   5       22.93       85.30     58.41 o 
   3   9   5      128.56      127.47     67.24 o 
   4   9   5       52.71       63.23     62.29 o 
   5   9   5        8.21      121.51     62.15 o 
   6   9   5       64.65      154.27     60.69 o 
   7   9   5        4.52       59.65     65.56 o 
  -5  10   5       63.27      115.50     68.64 o 
  -4  10   5       34.33       24.78     68.84 o 
  -3  10   5      151.26      237.31     65.54 o 
  -2  10   5       94.94       69.46     58.14 o 
  -1  10   5      120.49      244.39     60.02 o 
   0  10   5       79.77       76.73     40.29 o 
   1  10   5        2.51       50.39     58.45 o 
   2  10   5       28.09       51.46     63.20 o 
   3  10   5       55.54       78.51     60.29 o 
   4  10   5       97.12      177.48     59.02 o 
 -15   0   6      135.37      151.95     92.12 o 
 -14   0   6      240.75      259.85     82.42 o 
 -13   0   6       29.58        5.68     83.73 o 
 -12   0   6      294.80      214.55     83.55 o 
 -11   0   6      650.08      609.31     91.33 o 
 -10   0   6     2188.29     2380.97    119.67 o 
  -9   0   6     1270.33     1426.33     83.08 o 
  -8   0   6     1864.64     1850.70     84.29 o 
  -7   0   6      643.89      727.21     52.08 o 
  -6   0   6     2381.28     2485.88     78.69 o 
  -5   0   6      673.82      648.12     41.06 o 
  -4   0   6    13407.05    12402.70    135.63 o 
  -3   0   6    14763.85    14786.17    131.24 o 
  -2   0   6       70.86      128.04     19.07 o 
  -1   0   6    14453.88    14451.59    105.60 o 
   0   0   6     7696.18     7264.90     52.44 o 
   1   0   6      661.36      458.92     15.78 o 
   2   0   6     2593.98     2591.94     57.76 o 
   3   0   6     3677.63     3560.78     74.99 o 
   4   0   6     1105.89     1281.58     53.16 o 
   5   0   6     2213.52     2258.17     74.03 o 
   6   0   6      204.26      147.79     38.77 o 
   7   0   6     1645.29     1737.52     82.00 o 
   8   0   6     1090.37     1321.89     82.82 o 
   9   0   6     3370.89     3505.21    135.41 o 
  10   0   6       36.83       42.37     75.17 o 
  11   0   6     1018.16     1186.81    110.92 o 
  12   0   6      485.96      621.56     87.40 o 
  13   0   6       14.18       19.09     85.25 o 
  14   0   6      180.43      211.13     85.24 o 
 -15   1   6      149.76      257.50     98.16 o 
 -14   1   6        1.05       91.82     94.62 o 
 -13   1   6      184.83       54.31     93.60 o 
 -12   1   6        8.86       65.85     73.00 o 
 -11   1   6      263.75      329.71     76.41 o 
 -10   1   6       98.79       76.24     66.53 o 
  -9   1   6      180.07      160.78     55.40 o 
  -8   1   6     1171.53     1139.25     74.98 o 
  -7   1   6     1653.74     1810.62     79.65 o 
  -6   1   6     1385.85     1469.85     68.77 o 
  -5   1   6      717.89      912.64     49.86 o 
  -4   1   6     9790.39     9004.38    123.17 o 
  -3   1   6     1608.79     1721.90     51.47 o 
  -2   1   6     2028.58     1699.31     22.28 o 
  -1   1   6      201.09      161.84     23.20 o 
   0   1   6      316.72      500.43    112.15 o 
   1   1   6     2073.09     2269.39     54.02 o 
   2   1   6     2131.46     2404.52     63.65 o 
   3   1   6    11301.61    11731.09    134.21 o 
   4   1   6      938.50      855.71     49.25 o 
   5   1   6        0.13       12.72     31.22 o 
   6   1   6        0.98       37.44     34.47 o 
   7   1   6      544.12      612.13     59.50 o 
   8   1   6      403.46      467.12     65.28 o 
   9   1   6       18.67       24.17     59.45 o 
  10   1   6       22.51      107.09     60.24 o 
  11   1   6      162.40      194.86     77.39 o 
  12   1   6        6.16       35.33     78.12 o 
  13   1   6       93.12      139.55     87.46 o 
  14   1   6       16.15       67.37     94.31 o 
 -15   2   6      116.54       34.98     92.39 o 
 -14   2   6      307.09      299.07     90.00 o 
 -13   2   6      451.68      606.31     97.27 o 
 -12   2   6        0.37        0.00     72.96 o 
 -11   2   6      215.04      211.91     73.24 o 
 -10   2   6       15.72       49.03     58.83 o 
  -9   2   6       62.17      124.21     61.08 o 
  -8   2   6     1026.68      911.88     72.52 o 
  -7   2   6      964.88      960.56     67.15 o 
  -6   2   6     1868.61     2021.72     82.32 o 
  -5   2   6       47.31       95.34     33.27 o 
  -4   2   6     4418.98     4351.88     94.68 o 
  -3   2   6     1846.99     1628.84     57.68 o 
  -2   2   6     9173.30     8236.67     24.11 o 
  -1   2   6    14597.67    13480.69    133.92 o 
   0   2   6    16116.97    14838.78   8600.74 o 
   1   2   6     3893.74     3634.47     24.23 o 
   2   2   6     1128.86      863.53     22.99 o 
   3   2   6     1691.86     1708.07     60.10 o 
   4   2   6     1105.15     1148.39     58.46 o 
   5   2   6      664.79      593.74     53.82 o 
   6   2   6     2629.65     2780.03     96.59 o 
   7   2   6      737.52     1014.86     71.77 o 
   8   2   6     1095.43     1184.89     85.70 o 
   9   2   6      422.02      533.42     78.03 o 
  10   2   6      319.73      233.65     85.02 o 
  11   2   6        8.78       61.71     76.44 o 
  12   2   6      353.41      294.82     86.22 o 
  13   2   6      271.15      227.93    104.58 o 
  14   2   6       23.95       88.82     75.41 o 
 -15   3   6       22.62      111.22     80.71 o 
 -14   3   6       54.73       26.91     83.46 o 
 -13   3   6       58.11       18.80     84.23 o 
 -12   3   6       26.02       12.02     84.86 o 
 -11   3   6       96.86      301.73     67.99 o 
 -10   3   6      416.38      360.47     73.78 o 
  -9   3   6      515.16      560.63     77.62 o 
  -8   3   6     3082.06     3338.16    124.80 o 
  -7   3   6      856.30      976.42     75.89 o 
  -6   3   6       29.02       60.94     40.41 o 
  -5   3   6      660.74      515.01     40.43 o 
  -4   3   6      333.76      299.87     41.12 o 
  -3   3   6        5.04       36.56     31.76 o 
  -2   3   6      241.94      362.02     35.22 o 
  -1   3   6    10106.54    11085.63    138.42 o 
   0   3   6    16755.58    13626.33   8016.79 o 
   1   3   6     3609.47     2918.73     30.10 o 
   2   3   6     1934.65     2143.31     67.75 o 
   3   3   6      196.89      292.08     37.13 o 
   4   3   6      963.07      737.66     38.09 o 
   5   3   6      586.34      600.49     52.12 o 
   6   3   6      435.14      460.27     55.35 o 
   7   3   6     2721.49     2875.17    114.63 o 
   8   3   6       60.57        7.82     58.63 o 
   9   3   6       72.25      170.61     57.99 o 
  10   3   6       17.85       57.48     69.94 o 
  11   3   6      259.07      252.32     99.10 o 
  12   3   6        6.19       19.66     84.28 o 
  13   3   6        6.82       55.72     77.05 o 
  14   3   6       15.33       14.46     86.73 o 
 -14   4   6        5.34       46.88     86.05 o 
 -13   4   6      414.02      426.02     92.06 o 
 -12   4   6      103.33       60.70     86.90 o 
 -11   4   6      552.62      514.18     94.19 o 
 -10   4   6       65.43        0.00     64.95 o 
  -9   4   6      292.36      309.02     70.82 o 
  -8   4   6       64.66      229.17     62.62 o 
  -7   4   6     2039.31     2160.64    105.61 o 
  -6   4   6       73.65       74.80     52.56 o 
  -5   4   6      105.21      185.89     46.96 o 
  -4   4   6     4471.35     4132.58    113.81 o 
  -3   4   6     6552.94     6348.51    130.24 o 
  -2   4   6     1353.88     1308.03     66.51 o 
  -1   4   6      383.22      540.30     43.90 o 
   0   4   6     4590.00     5305.12    270.97 o 
   1   4   6       62.77       48.72     33.89 o 
   2   4   6     2775.94     2595.68     83.23 o 
   3   4   6     6034.28     5909.91    125.78 o 
   4   4   6     7650.87     7895.23    152.94 o 
   5   4   6      160.95      106.05     47.52 o 
   6   4   6      809.63      791.24     71.55 o 
   7   4   6       14.18        3.74     56.16 o 
   8   4   6        9.31       25.83     57.48 o 
   9   4   6        0.71       75.78     75.78 o 
  10   4   6       10.76       88.15     75.94 o 
  11   4   6      217.31      273.26     90.86 o 
  12   4   6       66.77       26.41     88.71 o 
  13   4   6        0.06       13.80     82.16 o 
 -13   5   6        0.03       78.15     80.06 o 
 -12   5   6      344.76      206.16     93.83 o 
 -11   5   6      168.73      282.08     91.32 o 
 -10   5   6        1.45       75.98     75.98 o 
  -9   5   6      138.69      267.41     74.25 o 
  -8   5   6      262.87      358.00     73.53 o 
  -7   5   6       92.92      106.85     65.75 o 
  -6   5   6     1074.05      956.83     80.87 o 
  -5   5   6        0.83        7.32     45.93 o 
  -4   5   6     1014.96     1179.20     75.61 o 
  -3   5   6     1640.11     1649.97     82.65 o 
  -2   5   6     1008.66      944.70     66.19 o 
  -1   5   6       14.79       43.08     38.11 o 
   0   5   6      209.91      204.34     26.95 o 
   1   5   6     1108.30     1391.77     68.35 o 
   2   5   6     1249.06     1048.01     59.10 o 
   3   5   6       47.40       10.89     40.28 o 
   4   5   6      297.87      250.20     57.09 o 
   5   5   6        1.57       23.67     45.62 o 
   6   5   6      104.23       45.32     63.80 o 
   7   5   6      365.33      450.03     79.92 o 
   8   5   6        1.40       94.07     67.55 o 
   9   5   6      508.50      529.96     88.22 o 
  10   5   6      190.23      154.09     81.27 o 
  11   5   6       86.95      148.31     81.61 o 
  12   5   6       13.81       98.89     84.31 o 
 -13   6   6       74.04      148.44     77.14 o 
 -12   6   6        1.21       38.29     79.05 o 
 -11   6   6      347.08      286.07     91.71 o 
 -10   6   6      158.35      115.73     84.16 o 
  -9   6   6      786.94      786.85    100.86 o 
  -8   6   6       35.61       56.64     73.51 o 
  -7   6   6       65.94        0.00     73.15 o 
  -6   6   6      842.07      599.84     89.74 o 
  -5   6   6        8.49       37.60     58.04 o 
  -4   6   6       50.52       98.00     54.03 o 
  -3   6   6      111.86       17.48     55.46 o 
  -2   6   6        0.96       51.86     51.86 o 
  -1   6   6      542.74      651.99     61.81 o 
   0   6   6     1935.43     2018.98     62.97 o 
   1   6   6      695.66      760.98     66.76 o 
   2   6   6      113.74      138.72     49.24 o 
   3   6   6      256.07      140.08    140.08 o 
   4   6   6      854.73      803.60     76.48 o 
   5   6   6       95.53      107.45     58.56 o 
   6   6   6      152.33      238.33     57.69 o 
   7   6   6      282.65      288.78     76.81 o 
   8   6   6        5.85      114.97     65.95 o 
   9   6   6       47.36       32.32     77.45 o 
  10   6   6      202.16      320.82     74.74 o 
  11   6   6       38.58       88.27     88.27 o 
 -11   7   6       49.86       80.20     74.30 o 
 -10   7   6       13.17       47.86     76.10 o 
  -9   7   6       10.80       34.74     80.22 o 
  -8   7   6      104.91       49.67     79.98 o 
  -7   7   6      377.47      339.15     84.95 o 
  -6   7   6       69.68       30.08     70.61 o 
  -5   7   6        1.43       70.22     70.22 o 
  -4   7   6      913.72     1033.01     98.30 o 
  -3   7   6      693.86      733.47     77.83 o 
  -2   7   6      401.77      442.23     63.89 o 
  -1   7   6      560.52      506.10     64.04 o 
   0   7   6      921.30     1071.88     84.02 o 
   1   7   6      617.55      579.68     70.55 o 
   2   7   6      178.49      124.56     62.28 o 
   3   7   6       45.05       78.75     57.07 o 
   4   7   6       24.08      103.39     54.39 o 
   5   7   6      608.14      560.17     75.09 o 
   6   7   6      109.75      109.06     68.44 o 
   7   7   6        0.50       43.85     68.02 o 
   8   7   6      157.12      156.22     69.94 o 
   9   7   6       74.29       16.81     76.18 o 
  10   7   6       33.69       29.11     70.83 o 
 -10   8   6        4.96       35.79     67.18 o 
  -9   8   6        4.26      123.74     77.12 o 
  -8   8   6       72.61        5.95     80.35 o 
  -7   8   6        7.20       78.53     62.09 o 
  -6   8   6       25.51       37.93     67.91 o 
  -5   8   6      110.25       90.94     71.19 o 
  -4   8   6       41.59        4.62     65.86 o 
  -3   8   6       98.91      172.83     69.79 o 
  -2   8   6      356.05      296.05     66.76 o 
  -1   8   6      578.58      790.93     76.33 o 
   0   8   6       64.11      113.27     43.82 o 
   1   8   6      254.47      415.72     66.02 o 
   2   8   6        0.25       23.79     56.01 o 
   3   8   6      178.27       94.91     63.77 o 
   4   8   6        3.03       25.90     60.94 o 
   5   8   6      592.02      504.36     78.85 o 
   6   8   6       73.66        4.63     71.43 o 
   7   8   6       57.72       65.06     69.16 o 
   8   8   6        0.06       62.76     70.35 o 
   9   8   6       30.18      194.63     64.71 o 
  -8   9   6       36.96       62.79     71.17 o 
  -7   9   6        5.30       16.78     74.12 o 
  -6   9   6        1.58       32.82     67.28 o 
  -5   9   6        1.84      109.70     66.14 o 
  -4   9   6      362.37      292.62     78.67 o 
  -3   9   6       19.83       27.60     54.71 o 
  -2   9   6        0.21       50.02     58.20 o 
  -1   9   6       24.64       35.92     55.44 o 
   0   9   6      351.95      372.42     48.77 o 
   1   9   6        1.25       20.74     56.82 o 
   2   9   6      323.47      354.72     70.12 o 
   3   9   6       21.46       95.79     62.78 o 
   4   9   6      171.43      139.17     67.06 o 
   5   9   6       68.17      185.45     69.60 o 
   6   9   6       14.38       62.12     64.83 o 
   7   9   6       15.87       34.26     67.62 o 
  -4  10   6        8.64       24.14     62.60 o 
  -3  10   6       32.27       83.23     58.10 o 
  -2  10   6        0.23      134.70     50.47 o 
  -1  10   6       17.74        3.86     56.04 o 
   0  10   6      131.53       72.60     43.93 o 
   1  10   6        1.96       54.10     56.08 o 
   2  10   6      162.14      173.35     63.87 o 
   3  10   6        2.77       57.82     57.82 o 
 -15   1   7        7.89        0.00     80.44 o 
 -14   1   7      138.63      240.54     92.89 o 
 -13   1   7      701.55      786.32    106.07 o 
 -12   1   7     2191.63     2176.00    139.68 o 
 -11   1   7     1057.34      998.00    103.16 o 
 -10   1   7      524.98      456.53     77.82 o 
  -9   1   7      177.24       22.18     61.17 o 
  -8   1   7     3914.00     4242.77    125.21 o 
  -7   1   7     3246.74     3218.10    101.85 o 
  -6   1   7      774.10      851.25     53.40 o 
  -5   1   7      160.33      131.52     32.72 o 
  -4   1   7       80.62       43.47     28.36 o 
  -3   1   7     3994.27     3934.11     76.21 o 
  -2   1   7      126.98       94.23     21.87 o 
  -1   1   7     1415.86     1018.47     19.03 o 
   0   1   7     5676.56     4898.48     13.69 o 
   1   1   7     1994.67     1894.24     52.31 o 
   2   1   7       40.82       22.73     24.96 o 
   3   1   7        0.42        0.00     28.99 o 
   4   1   7       79.05       26.03     31.68 o 
   5   1   7       11.25        8.69     30.69 o 
   6   1   7      334.61      358.05     48.26 o 
   7   1   7      395.62      424.86     55.94 o 
   8   1   7        0.02        3.80     52.04 o 
   9   1   7       14.93       54.18     62.65 o 
  10   1   7      378.61      379.41     76.68 o 
  11   1   7       74.07      192.12     66.74 o 
  12   1   7        0.79       17.47     77.27 o 
  13   1   7      665.32      508.81    105.18 o 
  14   1   7        1.75       84.85     84.85 o 
 -15   2   7       68.26      124.15     84.29 o 
 -14   2   7       93.83      316.09     78.85 o 
 -13   2   7       62.94       24.63     90.77 o 
 -12   2   7       33.66        5.68     73.81 o 
 -11   2   7      766.42      742.48     94.66 o 
 -10   2   7       23.47       71.09     57.15 o 
  -9   2   7     1391.51     1532.10     91.65 o 
  -8   2   7      111.18      234.53     48.25 o 
  -7   2   7      628.88      513.15     61.11 o 
  -6   2   7     1528.60     1464.80     72.27 o 
  -5   2   7     2065.00     2108.92     76.53 o 
  -4   2   7      684.02      768.01     47.84 o 
  -3   2   7     2402.17     2316.73     65.67 o 
  -2   2   7     9111.47     9204.82    117.70 o 
  -1   2   7    11950.40    10833.54     25.54 o 
   0   2   7    17625.84    18360.96   1103.54 o 
   1   2   7       15.59       12.62     21.95 o 
   2   2   7      370.10      377.96     34.96 o 
   3   2   7     1137.65     1520.50     60.05 o 
   4   2   7     2183.49     2174.81     74.72 o 
   5   2   7     7896.96     7930.37    145.68 o 
   6   2   7     1161.51     1207.98     71.83 o 
   7   2   7       40.49        6.21     44.77 o 
   8   2   7     1341.86     1453.95     96.81 o 
   9   2   7     3289.83     3268.55    142.06 o 
  10   2   7      763.92      798.17    100.45 o 
  11   2   7      142.81      230.79     78.77 o 
  12   2   7        3.17      134.48     81.50 o 
  13   2   7      139.60       58.42     82.06 o 
  14   2   7      242.49      345.12     86.60 o 
 -15   3   7       88.78        0.00     84.41 o 
 -14   3   7      131.62      192.83     82.74 o 
 -13   3   7      199.80      244.49     91.85 o 
 -12   3   7       45.78      179.75     79.35 o 
 -11   3   7      237.57      142.27     81.00 o 
 -10   3   7        0.32       47.58     59.47 o 
  -9   3   7      104.21       38.00     61.51 o 
  -8   3   7     5402.63     5239.30    155.86 o 
  -7   3   7     1743.62     1695.85     86.40 o 
  -6   3   7      546.59      599.61     58.58 o 
  -5   3   7     3549.76     4009.64    111.81 o 
  -4   3   7      226.78      174.81     38.91 o 
  -3   3   7     9548.53     9423.55    139.96 o 
  -2   3   7    11916.54    10910.10     26.98 o 
  -1   3   7     5348.10     4724.51     95.70 o 
   0   3   7     3100.28     3741.59   2194.92 o 
   1   3   7      624.97      680.79     45.71 o 
   2   3   7     7845.17     7950.88    125.83 o 
   3   3   7     1326.40     1292.32     60.55 o 
   4   3   7      137.26       67.10     67.10 o 
   5   3   7      708.54      663.91     58.32 o 
   6   3   7        0.23       58.10     42.53 o 
   7   3   7      757.12      839.65     75.31 o 
   8   3   7       81.02       28.42     60.07 o 
   9   3   7        0.00        9.33     59.36 o 
  10   3   7      406.08      253.42     90.85 o 
  11   3   7       47.86       64.98     78.79 o 
  12   3   7       73.68       13.08     83.96 o 
  13   3   7       28.57       61.75     81.90 o 
 -14   4   7        0.02       46.50     79.00 o 
 -13   4   7        0.11      115.39     81.37 o 
 -12   4   7        8.39       80.17     80.17 o 
 -11   4   7      179.67      145.03     77.72 o 
 -10   4   7      125.90      142.58     76.50 o 
  -9   4   7      115.78      115.61     67.84 o 
  -8   4   7       29.11       45.98     58.33 o 
  -7   4   7      249.89      365.64     65.80 o 
  -6   4   7      494.68      596.65     63.40 o 
  -5   4   7      784.79      730.94     59.07 o 
  -4   4   7      941.35      906.02     65.73 o 
  -3   4   7      966.86     1004.09     63.94 o 
  -2   4   7     1352.91     1421.08     69.58 o 
  -1   4   7     6945.43     7815.35    135.22 o 
   0   4   7     4245.07     4868.31    146.33 o 
   1   4   7      693.53      488.95     35.53 o 
   2   4   7      168.07      101.84     38.39 o 
   3   4   7      760.53      730.68     58.13 o 
   4   4   7     2488.68     2264.99     52.47 o 
   5   4   7      536.44      488.29     58.79 o 
   6   4   7      387.87      364.10     51.35 o 
   7   4   7      874.09      864.76     84.12 o 
   8   4   7     1151.54     1168.67     96.48 o 
   9   4   7        5.25       54.47     70.86 o 
  10   4   7      162.88      138.18     67.42 o 
  11   4   7      938.69     1151.95    122.04 o 
  12   4   7      107.32       58.94     91.40 o 
  13   4   7       72.35       62.11     94.76 o 
 -13   5   7       42.16       86.40     86.40 o 
 -12   5   7       22.19       24.95     85.34 o 
 -11   5   7        0.03       11.43     67.94 o 
 -10   5   7       10.71       32.70     77.67 o 
  -9   5   7     2486.57     2494.20    137.62 o 
  -8   5   7      370.31      367.33     75.93 o 
  -7   5   7       64.36       72.75     61.19 o 
  -6   5   7      439.83      443.02     63.67 o 
  -5   5   7      163.61      149.56     55.27 o 
  -4   5   7      255.91      377.63     55.19 o 
  -3   5   7     5455.67     5704.20    139.64 o 
  -2   5   7     1184.76     1096.40     67.40 o 
  -1   5   7     2232.87     2157.19     83.39 o 
   0   5   7      138.60      131.30     48.82 o 
   1   5   7      390.37      440.00     49.41 o 
   2   5   7       97.05       76.98     40.88 o 
   3   5   7      176.99      284.44     47.68 o 
   4   5   7       59.21       71.19     45.61 o 
   5   5   7      372.90      390.74     62.46 o 
   6   5   7      253.42      213.24     64.39 o 
   7   5   7      209.43      190.91     71.14 o 
   8   5   7      406.97      363.98     69.18 o 
   9   5   7      111.29       67.85     73.56 o 
  10   5   7       61.65       39.60     80.48 o 
  11   5   7       50.59      178.24     76.75 o 
  12   5   7        3.33       45.78     84.13 o 
 -13   6   7      161.23      140.93     82.36 o 
 -12   6   7        2.36       38.02     80.33 o 
 -11   6   7       39.25       17.84     80.29 o 
 -10   6   7        1.35       34.65     82.37 o 
  -9   6   7       73.94        5.32     79.03 o 
  -8   6   7      529.14      445.98     91.74 o 
  -7   6   7       68.69       24.11     74.37 o 
  -6   6   7     1006.91      936.36     92.70 o 
  -5   6   7      448.73      364.01     73.18 o 
  -4   6   7      548.93      545.57     66.36 o 
  -3   6   7      229.28       76.88     60.20 o 
  -2   6   7      612.28      631.17     66.89 o 
  -1   6   7     2346.94     2514.31    100.67 o 
   0   6   7     3687.12     3981.86    298.66 o 
   1   6   7     1174.42     1389.45     77.97 o 
   2   6   7      983.76      904.69     71.05 o 
   3   6   7       13.33       16.64     44.54 o 
   4   6   7      601.79      498.61     69.19 o 
   5   6   7      158.78      154.70     60.20 o 
   6   6   7      182.87      181.35     64.49 o 
   7   6   7     1130.49     1121.80     99.26 o 
   8   6   7      368.34      340.75     85.18 o 
   9   6   7      101.34       81.47     79.07 o 
  10   6   7        6.26       29.18     76.20 o 
  11   6   7        9.55       61.17     87.95 o 
 -11   7   7       65.11      128.73     71.38 o 
 -10   7   7      119.60      256.40     70.04 o 
  -9   7   7       70.31       63.29     72.69 o 
  -8   7   7      109.27       66.40     72.78 o 
  -7   7   7        0.45       85.59     85.59 o 
  -6   7   7      301.96      414.90     84.90 o 
  -5   7   7       55.46      197.15     70.06 o 
  -4   7   7      331.37      382.93     76.58 o 
  -3   7   7      583.58      566.11     74.40 o 
  -2   7   7      311.74      452.43     63.54 o 
  -1   7   7       44.69       38.24     49.09 o 
   0   7   7       22.05       81.53     62.74 o 
   1   7   7      840.09      905.35     79.17 o 
   2   7   7      418.20      515.63     68.88 o 
   3   7   7       70.42       26.14     56.45 o 
   4   7   7     1098.83     1232.38     85.10 o 
   5   7   7       42.91       21.09     64.89 o 
   6   7   7       16.97       27.41     71.26 o 
   7   7   7      149.17      199.62     69.12 o 
   8   7   7        0.08       36.53     69.20 o 
   9   7   7       57.86       43.89     71.32 o 
  10   7   7        2.63        0.00     68.65 o 
 -10   8   7       17.81       23.99     73.06 o 
  -9   8   7       65.34       76.27     78.55 o 
  -8   8   7       86.71        0.00     87.44 o 
  -7   8   7        8.65       16.70     64.43 o 
  -6   8   7       70.70      110.60     67.78 o 
  -5   8   7      151.25       89.42     70.84 o 
  -4   8   7       14.45       70.22     70.22 o 
  -3   8   7       10.84       63.79     63.79 o 
  -2   8   7      362.55      426.67     66.54 o 
  -1   8   7       63.40      126.06     58.67 o 
   0   8   7     1796.98     2069.65     77.91 o 
   1   8   7      384.48      604.43     75.92 o 
   2   8   7       46.85      194.69     60.17 o 
   3   8   7        2.86       20.79     54.45 o 
   4   8   7        1.18       21.50     59.00 o 
   5   8   7       12.43      108.77     61.94 o 
   6   8   7       84.23      166.52     62.58 o 
   7   8   7       80.36       29.63     70.81 o 
   8   8   7        1.19       36.14     66.35 o 
   9   8   7       85.92      112.32     69.90 o 
  -8   9   7       16.43       11.30     76.53 o 
  -7   9   7       13.37       73.84     73.84 o 
  -6   9   7        9.95        0.00     69.36 o 
  -5   9   7      182.73      270.48     70.50 o 
  -4   9   7       13.31       83.07     64.10 o 
  -3   9   7       14.06       58.81     56.87 o 
  -2   9   7      432.96      425.19     68.44 o 
  -1   9   7       36.78       68.23     56.34 o 
   0   9   7       27.01       17.78     92.67 o 
   1   9   7      108.86       82.15     67.49 o 
   2   9   7       51.52      155.38     60.90 o 
   3   9   7        0.34       13.06     58.53 o 
   4   9   7      103.67       80.22     65.36 o 
   5   9   7       59.43      156.17     52.51 o 
   6   9   7        0.29       61.66     59.45 o 
  -4  10   7       56.26       52.33     63.67 o 
  -3  10   7      159.45       78.69     66.04 o 
  -2  10   7        5.70       36.65     52.47 o 
  -1  10   7      127.23      104.52     59.13 o 
   0  10   7       36.87       36.74     80.88 o 
   1  10   7        2.24       57.72     58.11 o 
   2  10   7       68.72       25.26     64.13 o 
   3  10   7       39.99      101.93     53.09 o 
 -15   0   8       86.42       73.96     88.35 o 
 -14   0   8        0.21        6.12     79.58 o 
 -13   0   8      187.85       93.38     85.08 o 
 -12   0   8     2160.96     2101.34    129.99 o 
 -11   0   8      260.77      293.41     71.65 o 
 -10   0   8      344.38      292.28     70.73 o 
  -9   0   8      513.34      417.38     62.97 o 
  -8   0   8      566.35      637.18     54.84 o 
  -7   0   8      240.42      291.55     45.33 o 
  -6   0   8      803.97      998.66     55.48 o 
  -5   0   8     4444.24     5203.71    100.60 o 
  -4   0   8    12321.31    12357.02    139.88 o 
  -3   0   8    10400.69    10040.85    114.22 o 
  -2   0   8    66295.01    59797.14   1060.69 o 
  -1   0   8    36945.20    37169.89    191.32 o 
   0   0   8    29598.86    27486.75    273.16 o 
   1   0   8     4055.77     3663.04     17.11 o 
   2   0   8    22947.00    23823.71    176.44 o 
   3   0   8        3.56        3.23     23.75 o 
   4   0   8      660.56      639.63     43.47 o 
   5   0   8       14.71       57.58     31.72 o 
   6   0   8     1034.35      919.71     65.87 o 
   7   0   8     4048.95     4110.51    128.89 o 
   8   0   8     2735.09     3036.02    126.58 o 
   9   0   8      695.05      801.00     85.80 o 
  10   0   8      123.42      122.94     73.77 o 
  11   0   8      394.63      474.11    101.15 o 
  12   0   8       50.24      157.77     88.10 o 
  13   0   8      549.73      514.13    101.10 o 
  14   0   8       97.00      108.79     80.96 o 
 -15   1   8        4.89      142.49     82.08 o 
 -14   1   8       53.27       57.54     88.36 o 
 -13   1   8       28.87       71.33     92.31 o 
 -12   1   8      231.79      258.35     84.25 o 
 -11   1   8      864.17      758.50     91.85 o 
 -10   1   8     1026.40     1169.27     89.58 o 
  -9   1   8      331.27      315.56     61.51 o 
  -8   1   8        1.89       50.90     50.90 o 
  -7   1   8     1496.93     1241.80     73.31 o 
  -6   1   8     1022.62     1081.98     59.86 o 
  -5   1   8     1396.93     1316.79     57.88 o 
  -4   1   8     1166.62     1236.22     52.03 o 
  -3   1   8     1760.97     1762.99     54.63 o 
  -2   1   8     3562.33     4212.16     75.39 o 
  -1   1   8       75.58       11.65     19.97 o 
   0   1   8     1540.41     1413.89     21.93 o 
   1   1   8     4947.84     4116.37     50.74 o 
   2   1   8      395.44      492.33     34.73 o 
   3   1   8     3450.04     3475.97     81.21 o 
   4   1   8       20.20       74.70     28.86 o 
   5   1   8       88.68       48.70     35.94 o 
   6   1   8        3.21       13.74     38.23 o 
   7   1   8       95.45      133.73     46.23 o 
   8   1   8     1226.33     1108.51     89.57 o 
   9   1   8       94.79      204.73     62.60 o 
  10   1   8       10.22       63.09     69.07 o 
  11   1   8       20.78       32.78     73.59 o 
  12   1   8        8.56      124.84     64.41 o 
  13   1   8        2.04       70.49     77.60 o 
  14   1   8       19.20        6.76     76.24 o 
 -15   2   8        7.42       13.57     85.93 o 
 -14   2   8        0.11      104.47     80.72 o 
 -13   2   8      185.47       60.63     76.64 o 
 -12   2   8      396.68      394.69     79.51 o 
 -11   2   8        6.17       70.83     70.83 o 
 -10   2   8      623.63      719.91     87.31 o 
  -9   2   8       11.82       23.15     52.42 o 
  -8   2   8      584.46      519.92     66.74 o 
  -7   2   8      897.17      914.74     64.73 o 
  -6   2   8     1429.42     1333.56     71.03 o 
  -5   2   8      897.60      955.97     57.95 o 
  -4   2   8      485.69      498.65     42.06 o 
  -3   2   8      427.67      393.30     37.48 o 
  -2   2   8     4764.77     4073.17     31.08 o 
  -1   2   8     6864.33     6532.64    101.50 o 
   0   2   8      333.81      221.12    167.65 o 
   1   2   8       31.79       25.72     25.72 o 
   2   2   8        2.31       19.64     27.29 o 
   3   2   8      592.62      565.29     44.62 o 
   4   2   8      731.07      603.17     56.78 o 
   5   2   8      160.10      174.03     41.64 o 
   6   2   8       71.99      130.35     47.24 o 
   7   2   8      148.84      171.71     53.94 o 
   8   2   8      417.54      464.78     61.63 o 
   9   2   8      718.28      860.68     87.98 o 
  10   2   8      327.50      437.18     85.82 o 
  11   2   8       60.11       39.48     77.60 o 
  12   2   8       69.66       61.27     81.26 o 
  13   2   8      461.71      511.89     99.55 o 
  14   2   8       89.87       60.04     95.23 o 
 -15   3   8       15.13       67.95     79.17 o 
 -14   3   8      309.13      349.46     95.12 o 
 -13   3   8      113.32       68.43     84.87 o 
 -12   3   8      431.53      438.11     93.34 o 
 -11   3   8      115.72       16.09     79.74 o 
 -10   3   8        0.51       28.53     64.71 o 
  -9   3   8      362.95      398.27     66.03 o 
  -8   3   8     1517.96     1543.39     91.47 o 
  -7   3   8     1474.03     1377.79     81.20 o 
  -6   3   8      764.57      892.14     62.52 o 
  -5   3   8      334.65      243.12     46.73 o 
  -4   3   8      279.21      334.69     42.36 o 
  -3   3   8     3880.30     3806.59     93.58 o 
  -2   3   8      221.87      297.28     37.73 o 
  -1   3   8      539.08      469.47     42.84 o 
   0   3   8        1.52      104.85     83.07 o 
   1   3   8     1771.24     1752.37     64.06 o 
   2   3   8      354.62       99.58     99.58 o 
   3   3   8      184.16      164.27     33.29 o 
   4   3   8     2024.76     1972.87     78.80 o 
   5   3   8       37.20       60.52     41.50 o 
   6   3   8       38.52       25.07     48.35 o 
   7   3   8        1.20       36.53     52.01 o 
   8   3   8      175.36      224.33     62.17 o 
   9   3   8      357.80      382.84     76.57 o 
  10   3   8       46.10       21.56     73.46 o 
  11   3   8      216.55      241.87     82.89 o 
  12   3   8      170.01      147.56     81.53 o 
  13   3   8       68.02      123.01     83.75 o 
 -14   4   8        0.96        6.31     85.80 o 
 -13   4   8      142.90      228.71     80.64 o 
 -12   4   8      127.28      191.67     75.45 o 
 -11   4   8      201.98      172.27     78.55 o 
 -10   4   8       58.74      218.45     61.53 o 
  -9   4   8     2105.23     1771.44    114.28 o 
  -8   4   8      519.38      640.50     75.71 o 
  -7   4   8     2941.80     3115.00    123.73 o 
  -6   4   8      414.80      454.76     67.12 o 
  -5   4   8      126.19       90.97     47.72 o 
  -4   4   8     1141.67     1323.54     69.33 o 
  -3   4   8      122.45      208.97     46.38 o 
  -2   4   8     6135.40     6480.82    130.92 o 
  -1   4   8    12864.90    12025.54    170.11 o 
   0   4   8        2.50      216.70    210.34 o 
   1   4   8     3062.85     3194.45     92.47 o 
   2   4   8      514.10      465.81     46.42 o 
   3   4   8      567.97      615.53     52.65 o 
   4   4   8       93.77       90.76     46.77 o 
   5   4   8       25.51       83.27     37.33 o 
   6   4   8     1372.55      987.04     52.85 o 
   7   4   8     2392.00     2359.50    119.69 o 
   8   4   8       22.23       22.14     68.95 o 
   9   4   8       80.20      199.53     63.49 o 
  10   4   8      129.52       11.17     79.51 o 
  11   4   8       24.12       36.18     73.02 o 
  12   4   8       42.53      130.08     84.78 o 
  13   4   8       70.73       27.40     84.70 o 
 -13   5   8       23.82        6.25     79.97 o 
 -12   5   8      302.43      363.79     82.65 o 
 -11   5   8      308.42      267.63     88.77 o 
 -10   5   8       48.90       10.82     75.77 o 
  -9   5   8     1879.42     1729.29    123.04 o 
  -8   5   8        5.91        0.00     64.44 o 
  -7   5   8       31.65       63.82     63.15 o 
  -6   5   8      868.92      996.67     82.28 o 
  -5   5   8     1434.21     1699.12     90.89 o 
  -4   5   8       45.37       41.42     45.07 o 
  -3   5   8       95.84      151.51     43.80 o 
  -2   5   8      179.75      148.86     44.43 o 
  -1   5   8      182.94      148.43     45.81 o 
   0   5   8      357.57      371.44     48.94 o 
   1   5   8      250.74      198.88     40.51 o 
   2   5   8      405.75      443.18     55.13 o 
   3   5   8      533.91      433.63     55.62 o 
   4   5   8      430.97      370.85     58.67 o 
   5   5   8      516.17      680.76     68.87 o 
   6   5   8       53.55       23.43     62.67 o 
   7   5   8      674.42      577.90     68.60 o 
   8   5   8      336.86      190.15     83.07 o 
   9   5   8       27.97       21.23     74.33 o 
  10   5   8        0.61       40.14     70.24 o 
  11   5   8      620.67      802.61    103.66 o 
  12   5   8        3.01       19.29     88.64 o 
 -13   6   8       42.98       12.62     84.97 o 
 -12   6   8        0.02       30.97     83.20 o 
 -11   6   8       28.34        5.69     80.82 o 
 -10   6   8      367.29       74.50     78.38 o 
  -9   6   8      145.13      184.85     74.98 o 
  -8   6   8      281.16      280.65     84.72 o 
  -7   6   8       32.61       14.51     68.57 o 
  -6   6   8        5.11        4.53     58.94 o 
  -5   6   8      210.00      165.40     68.91 o 
  -4   6   8      335.62      398.85     60.43 o 
  -3   6   8      169.02       98.49     54.85 o 
  -2   6   8        0.19       13.06     48.80 o 
  -1   6   8        0.24       12.38     48.45 o 
   0   6   8       29.68      144.76    114.49 o 
   1   6   8       54.55       21.26     51.35 o 
   2   6   8      672.11      751.78     73.34 o 
   3   6   8       89.06       84.25     42.13 o 
   4   6   8       48.77        3.81     55.56 o 
   5   6   8      951.11      706.52     81.35 o 
   6   6   8       35.29       72.30     63.76 o 
   7   6   8        1.66       51.00     66.07 o 
   8   6   8       94.32      180.66     65.10 o 
   9   6   8       16.71        5.30     78.25 o 
  10   6   8      105.23      132.90     79.85 o 
  11   6   8       33.94      115.37     71.61 o 
 -11   7   8       13.82       85.05     67.12 o 
 -10   7   8       29.87       18.06     68.64 o 
  -9   7   8        7.85       11.14     74.26 o 
  -8   7   8      234.93       81.73     79.85 o 
  -7   7   8       18.14       41.62     75.66 o 
  -6   7   8       20.79       19.28     67.80 o 
  -5   7   8     2757.03     2878.12    130.58 o 
  -4   7   8     2503.52     2489.06    127.72 o 
  -3   7   8       69.08      104.37     55.04 o 
  -2   7   8       46.47       44.62     55.50 o 
  -1   7   8      418.61      460.62     68.16 o 
   0   7   8        0.23        8.63     36.15 o 
   1   7   8      119.91      132.67     62.56 o 
   2   7   8     1580.08     1719.79    104.02 o 
   3   7   8      164.47      125.25     58.48 o 
   4   7   8        5.98       59.95     51.54 o 
   5   7   8      212.09      273.32     68.32 o 
   6   7   8      399.92      273.91     75.63 o 
   7   7   8      286.54      399.20     75.05 o 
   8   7   8       36.93       10.32     69.54 o 
   9   7   8       17.34       38.13     70.88 o 
  10   7   8      123.00       72.74     72.74 o 
 -10   8   8        9.62      105.32     66.09 o 
  -9   8   8       33.37      104.17     77.29 o 
  -8   8   8       25.09      118.53     66.75 o 
  -7   8   8       28.12       21.53     70.98 o 
  -6   8   8        0.12        0.00     68.14 o 
  -5   8   8        3.67       43.59     69.07 o 
  -4   8   8        2.48       65.04     65.04 o 
  -3   8   8      152.54      249.17     72.50 o 
  -2   8   8      279.76      190.46     64.16 o 
  -1   8   8      617.58      766.04     74.43 o 
   0   8   8      882.63     1006.82     60.63 o 
   1   8   8      614.18      850.11     75.63 o 
   2   8   8        7.38       31.89     62.34 o 
   3   8   8        0.15       62.02     56.65 o 
   4   8   8        0.30        4.44     66.51 o 
   5   8   8       48.12       49.54     60.43 o 
   6   8   8      303.90      317.16     69.87 o 
   7   8   8      375.28      336.67     75.80 o 
   8   8   8        1.22       67.77     67.77 o 
  -8   9   8       11.04       27.57     66.16 o 
  -7   9   8       14.25        0.00     70.15 o 
  -6   9   8        5.30       26.16     68.74 o 
  -5   9   8      346.15      395.91     74.81 o 
  -4   9   8       85.36      134.98     67.25 o 
  -3   9   8      106.93      161.85     61.29 o 
  -2   9   8        0.40       87.88     53.63 o 
  -1   9   8        0.31        0.66     48.94 o 
   0   9   8      495.46      441.85     52.13 o 
   1   9   8       32.52       69.59     59.96 o 
   2   9   8       57.84       62.58     57.73 o 
   3   9   8       27.70       21.68     64.60 o 
   4   9   8       18.07       22.13     57.06 o 
   5   9   8       15.47      118.74     59.37 o 
   6   9   8      218.16       13.89     59.01 o 
  -4  10   8       20.11       88.92     56.15 o 
  -3  10   8       59.15       69.58     55.92 o 
  -2  10   8       12.73       36.74     51.66 o 
  -1  10   8       43.05       32.03     48.22 o 
   0  10   8       92.26      176.19     37.01 o 
   1  10   8       73.08      171.04     57.39 o 
   2  10   8       61.70      145.10     61.69 o 
   3  10   8       69.89       84.21     59.56 o 
 -15   1   9        4.00       13.60     79.70 o 
 -14   1   9      110.74      140.01     81.84 o 
 -13   1   9       18.95       23.51     89.17 o 
 -12   1   9      235.53      187.58     82.67 o 
 -11   1   9        0.81        9.66     66.89 o 
 -10   1   9        1.21       25.11     63.80 o 
  -9   1   9       20.60       51.82     43.85 o 
  -8   1   9      278.82      182.31     55.80 o 
  -7   1   9     2871.47     2786.30     98.78 o 
  -6   1   9     3501.25     3480.01     99.45 o 
  -5   1   9     2637.37     3031.73     84.08 o 
  -4   1   9     2760.28     2520.28     71.98 o 
  -3   1   9     1043.43      899.03     41.48 o 
  -2   1   9      363.07      456.78     33.57 o 
  -1   1   9     8834.42     7871.60    103.07 o 
   0   1   9      116.77       66.35     45.16 o 
   1   1   9     3497.23     3346.50     73.45 o 
   2   1   9     2252.95     2197.54     62.60 o 
   3   1   9     4407.71     4541.00     96.08 o 
   4   1   9       37.06       62.85     31.15 o 
   5   1   9      413.23      497.11     48.78 o 
   6   1   9      952.05      954.21     65.25 o 
   7   1   9       37.58       75.96     42.61 o 
   8   1   9      747.19      677.70     76.29 o 
   9   1   9      406.28      520.83     78.78 o 
  10   1   9      169.15      128.27     72.72 o 
  11   1   9       10.45        5.31     76.97 o 
  12   1   9      116.77       91.15     91.15 o 
  13   1   9       54.31       38.12     91.48 o 
  14   1   9       24.14       26.42     93.67 o 
 -15   2   9       48.81        0.00     85.51 o 
 -14   2   9      298.80      258.13     98.56 o 
 -13   2   9       10.81       78.58     77.21 o 
 -12   2   9       71.14        0.00     76.66 o 
 -11   2   9      432.55      304.70     84.87 o 
 -10   2   9      131.56      178.25     61.25 o 
  -9   2   9       68.67       35.20     54.14 o 
  -8   2   9      242.38      158.60     53.08 o 
  -7   2   9       61.65       90.23     43.50 o 
  -6   2   9    10101.20     9768.19    169.02 o 
  -5   2   9     1765.34     1495.92     68.73 o 
  -4   2   9     1414.27     1395.10     60.24 o 
  -3   2   9     1541.08     1210.93     47.37 o 
  -2   2   9     1141.01     1104.25     25.90 o 
  -1   2   9       65.36       29.18     24.12 o 
   0   2   9      786.92      528.55    324.23 o 
   1   2   9     1124.13     1020.24     28.42 o 
   2   2   9     2587.16     2402.47     70.93 o 
   3   2   9     2613.21     2617.49     78.31 o 
   4   2   9    10296.00    10170.73    157.61 o 
   5   2   9      201.79      124.43     46.88 o 
   6   2   9      473.84      514.11     57.99 o 
   7   2   9      146.72      215.25     61.85 o 
   8   2   9      837.62      844.60     77.94 o 
   9   2   9      673.49      744.33     84.67 o 
  10   2   9      357.55      447.60     84.17 o 
  11   2   9       15.63       28.82     75.08 o 
  12   2   9       26.67       73.17     70.56 o 
  13   2   9       45.69      148.14     78.46 o 
 -15   3   9       13.59       33.88     75.14 o 
 -14   3   9        0.22       13.07     77.73 o 
 -13   3   9       22.07       49.44     79.24 o 
 -12   3   9      426.09      493.44     90.41 o 
 -11   3   9        1.24        0.00     61.76 o 
 -10   3   9      113.30      203.84     57.36 o 
  -9   3   9       28.40        4.09     56.73 o 
  -8   3   9      443.60      503.31     67.29 o 
  -7   3   9      577.52      567.93     62.66 o 
  -6   3   9      901.19      890.22     67.49 o 
  -5   3   9     1164.74     1262.23     72.03 o 
  -4   3   9      257.14      184.16     39.93 o 
  -3   3   9      530.15      475.70     45.03 o 
  -2   3   9      158.93      117.39     35.33 o 
  -1   3   9     3731.07     3802.66     89.86 o 
   0   3   9        0.48       25.58     21.16 o 
   1   3   9      618.88      862.30     52.31 o 
   2   3   9      382.51      293.48     30.20 o 
   3   3   9      144.17       65.03     37.71 o 
   4   3   9      824.76      724.77     58.72 o 
   5   3   9      189.09       65.66     52.42 o 
   6   3   9       42.02       22.63     49.43 o 
   7   3   9     1223.61     1260.95     86.28 o 
   8   3   9     1377.94     1551.96    100.54 o 
   9   3   9      279.03      225.39     75.79 o 
  10   3   9      108.99       43.19     72.45 o 
  11   3   9       52.99      142.18     70.75 o 
  12   3   9       21.47       63.94     80.41 o 
  13   3   9      388.88      216.53    101.26 o 
 -14   4   9       11.11       72.35     81.71 o 
 -13   4   9      264.30      258.33     84.37 o 
 -12   4   9      249.09       41.73     98.29 o 
 -11   4   9      269.26      271.19     75.83 o 
 -10   4   9       48.56       15.08     75.44 o 
  -9   4   9      554.74      578.58     78.56 o 
  -8   4   9      264.86      184.55     70.99 o 
  -7   4   9       69.59      128.94     59.82 o 
  -6   4   9     1647.29     1673.60     88.74 o 
  -5   4   9     1566.29     1759.27     84.31 o 
  -4   4   9     3082.98     3638.21    108.58 o 
  -3   4   9     4206.58     4196.50    112.66 o 
  -2   4   9      469.43      570.79     55.12 o 
  -1   4   9     1115.40      815.49     38.52 o 
   0   4   9      193.42      110.90    108.21 o 
   1   4   9      317.19      254.56     37.83 o 
   2   4   9     2298.33     2495.47     86.03 o 
   3   4   9      594.86      748.65     59.72 o 
   4   4   9      960.33      638.55     42.27 o 
   5   4   9      191.93      178.09     60.13 o 
   6   4   9      140.44       17.73     49.05 o 
   7   4   9      468.44      530.84     79.84 o 
   8   4   9       81.09      126.54     55.75 o 
   9   4   9      337.94      337.73     90.19 o 
  10   4   9        2.67       55.61     78.24 o 
  11   4   9      116.99      127.03     81.89 o 
  12   4   9      149.01      149.07     80.22 o 
 -13   5   9       24.04       19.16     80.31 o 
 -12   5   9      431.57      513.83     98.52 o 
 -11   5   9      187.42      289.41     79.29 o 
 -10   5   9      507.37      406.68     91.79 o 
  -9   5   9     1592.66     1347.93    115.07 o 
  -8   5   9      104.25       74.41     71.72 o 
  -7   5   9       97.21       38.37     66.17 o 
  -6   5   9       70.46      108.49     57.47 o 
  -5   5   9      250.96      246.17     58.59 o 
  -4   5   9      280.40      318.11     51.12 o 
  -3   5   9      716.18      645.41     64.65 o 
  -2   5   9      122.11      149.13     42.44 o 
  -1   5   9      383.67      348.36     50.70 o 
   0   5   9      100.29       87.60     52.78 o 
   1   5   9      243.86      230.19     51.10 o 
   2   5   9       13.29       33.38     38.15 o 
   3   5   9        6.47       59.80     40.95 o 
   4   5   9     2456.64     2481.70    104.76 o 
   5   5   9      228.91      167.53     63.96 o 
   6   5   9      722.71      562.74     58.72 o 
   7   5   9       30.96      134.65     57.80 o 
   8   5   9      578.38      686.70     92.98 o 
   9   5   9      825.32      694.95     92.25 o 
  10   5   9       21.63       68.31     79.39 o 
  11   5   9       20.00       73.43     77.68 o 
  12   5   9        0.38       12.91     81.00 o 
 -13   6   9      278.20      157.01     86.16 o 
 -12   6   9        2.82       61.79     74.98 o 
 -11   6   9       95.40       41.80     84.24 o 
 -10   6   9      234.41       73.61     73.61 o 
  -9   6   9      300.39      237.02     81.82 o 
  -8   6   9      127.26      101.04     71.70 o 
  -7   6   9      262.61      230.94     83.45 o 
  -6   6   9      244.32      174.17     70.30 o 
  -5   6   9       18.74       20.25     54.62 o 
  -4   6   9       72.25        7.75     53.69 o 
  -3   6   9       19.36       32.13     52.57 o 
  -2   6   9      795.83      758.53     74.39 o 
  -1   6   9      121.34      183.41     53.79 o 
   0   6   9       30.17       26.05     33.92 o 
   1   6   9      324.00      485.82     58.53 o 
   2   6   9      882.35      804.40     52.20 o 
   3   6   9        2.01       51.98     51.98 o 
   4   6   9     1184.04     1050.96     82.21 o 
   5   6   9       92.93       47.49     59.65 o 
   6   6   9       53.64       34.35     61.94 o 
   7   6   9      267.40      163.03     72.64 o 
   8   6   9       72.69      140.89     66.98 o 
   9   6   9       67.61       81.42     74.49 o 
  10   6   9        2.10       84.97     84.97 o 
  11   6   9       41.42       18.28     81.40 o 
 -11   7   9      201.89      161.96     78.71 o 
 -10   7   9        7.33       87.79     79.49 o 
  -9   7   9        7.01       80.35     80.35 o 
  -8   7   9       53.48       80.79     72.77 o 
  -7   7   9        6.31       60.99     62.22 o 
  -6   7   9       24.09        9.71     68.52 o 
  -5   7   9      139.34       96.47     96.47 o 
  -4   7   9      458.85      363.10     72.51 o 
  -3   7   9      116.99       72.45     69.63 o 
  -2   7   9      108.82       75.10     61.60 o 
  -1   7   9      400.56      367.52     67.53 o 
   0   7   9      117.79      145.04     42.16 o 
   1   7   9      428.62      392.46     71.26 o 
   2   7   9      266.32      350.73     71.36 o 
   3   7   9       62.99       15.39     62.05 o 
   4   7   9       97.91       88.97     68.16 o 
   5   7   9       92.35      103.33     61.16 o 
   6   7   9       12.18       96.39     58.57 o 
   7   7   9        2.24       63.11     66.86 o 
   8   7   9       14.77       36.24     64.49 o 
   9   7   9       13.83       32.56     67.74 o 
  10   7   9       46.39      135.13     71.39 o 
 -10   8   9      112.56      127.12     78.60 o 
  -9   8   9      449.27      489.43     97.67 o 
  -8   8   9       20.99       71.93     70.80 o 
  -7   8   9        1.62       47.55     68.50 o 
  -6   8   9        0.07       30.33     61.78 o 
  -5   8   9       68.89      172.78     72.55 o 
  -4   8   9       26.36       36.59     66.08 o 
  -3   8   9        5.21        4.23     57.66 o 
  -2   8   9      817.96      749.36     88.78 o 
  -1   8   9       24.74        0.00     68.81 o 
   0   8   9      141.52      252.00     44.67 o 
   1   8   9       18.35      143.67     57.37 o 
   2   8   9      146.21      207.81     65.93 o 
   3   8   9      281.07      165.79     69.40 o 
   4   8   9      224.62      254.88     72.34 o 
   5   8   9      216.84      162.77     76.02 o 
   6   8   9      209.10      221.87     70.07 o 
   7   8   9        1.19       78.59     64.60 o 
   8   8   9        5.26       45.87     64.31 o 
  -8   9   9        1.86       32.64     72.60 o 
  -7   9   9      359.30      464.63     82.40 o 
  -6   9   9       29.11        9.96     69.24 o 
  -5   9   9      121.92      246.45     68.57 o 
  -4   9   9        3.67        4.91     72.68 o 
  -3   9   9       85.42      174.40     60.80 o 
  -2   9   9        1.00       42.03     60.36 o 
  -1   9   9       37.77       36.42     52.89 o 
   0   9   9       11.13       14.61     48.19 o 
   1   9   9       90.84      106.16     56.10 o 
   2   9   9        5.98      108.42     49.44 o 
   3   9   9      114.30       38.70     60.01 o 
   4   9   9      134.75       13.03     56.43 o 
   5   9   9       11.08       45.24     64.19 o 
   6   9   9        3.92        9.33     67.01 o 
  -4  10   9      148.91      128.65     60.18 o 
  -3  10   9        1.28       43.15     57.40 o 
  -2  10   9       10.70       20.45     56.81 o 
  -1  10   9        0.94       47.97     53.56 o 
   0  10   9       56.80        3.44     40.79 o 
   1  10   9       57.19       56.69     60.41 o 
   2  10   9       81.14       82.09     60.44 o 
 -15   0  10        0.52       33.00     76.78 o 
 -14   0  10      139.70      117.55     81.90 o 
 -13   0  10       69.48       45.76     76.04 o 
 -12   0  10      897.56      927.90     98.46 o 
 -11   0  10      967.44      928.23     94.09 o 
 -10   0  10      178.21       69.37     67.40 o 
  -9   0  10       45.53      180.62     51.06 o 
  -8   0  10     2453.54     2854.17    102.38 o 
  -7   0  10      103.44      168.68     36.15 o 
  -6   0  10    12960.88    13323.64    178.76 o 
  -5   0  10    12094.14    13327.54    163.84 o 
  -4   0  10       29.90       40.79     23.93 o 
  -3   0  10    25141.25    24781.86    189.40 o 
  -2   0  10     3640.33     3415.82     69.61 o 
  -1   0  10     9786.53     9371.42    108.44 o 
   0   0  10    19032.57    17516.00    358.38 o 
   1   0  10    58313.00    55975.46     26.33 o 
   2   0  10     3686.25     3283.07     74.10 o 
   3   0  10     6572.04     7204.82    116.85 o 
   4   0  10    16398.99    17416.15    197.44 o 
   5   0  10     1218.58     1110.13     63.82 o 
   6   0  10     3925.38     3882.98    119.83 o 
   7   0  10      745.53      748.01     73.66 o 
   8   0  10     2111.64     2050.65    112.73 o 
   9   0  10       28.67        9.39     67.78 o 
  10   0  10       50.02       87.74     65.29 o 
  11   0  10        6.53       11.56     63.27 o 
  12   0  10       31.96       24.76     85.66 o 
  13   0  10      360.08      276.06     90.95 o 
 -15   1  10       40.24        6.39     77.90 o 
 -14   1  10       46.07        6.01     82.74 o 
 -13   1  10      174.55      310.64     71.69 o 
 -12   1  10      127.76       96.20     81.77 o 
 -11   1  10      174.81      172.14     67.63 o 
 -10   1  10     1191.05     1182.10     96.26 o 
  -9   1  10       24.19        7.26     48.15 o 
  -8   1  10      556.33      702.36     68.94 o 
  -7   1  10      360.78      400.83     51.52 o 
  -6   1  10     1361.55     1545.73     71.51 o 
  -5   1  10      297.51      326.39     38.50 o 
  -4   1  10      615.20      746.11     45.20 o 
  -3   1  10       96.73       84.96     24.43 o 
  -2   1  10      114.14       27.41     27.95 o 
  -1   1  10       13.06       20.85     24.14 o 
   0   1  10      746.49     1175.01    175.84 o 
   1   1  10      272.45      230.91     36.02 o 
   2   1  10     1685.04     1936.86     63.55 o 
   3   1  10      402.53      413.05     46.63 o 
   4   1  10       30.54       64.05     36.84 o 
   5   1  10      347.39      497.42     50.62 o 
   6   1  10     1125.16     1231.99     73.78 o 
   7   1  10      209.57      323.50     54.43 o 
   8   1  10        6.55       55.95     55.95 o 
   9   1  10       66.20       81.20     64.31 o 
  10   1  10      230.52      287.39     78.92 o 
  11   1  10      101.36      200.53     82.17 o 
  12   1  10       70.86       12.29     83.42 o 
  13   1  10       11.66       81.01     81.01 o 
 -15   2  10       10.36       78.05     78.05 o 
 -14   2  10        1.98       50.97     74.14 o 
 -13   2  10        0.68       23.85     72.22 o 
 -12   2  10        0.02       16.56     65.52 o 
 -11   2  10      551.57      359.22     90.32 o 
 -10   2  10      194.65      174.14     72.38 o 
  -9   2  10      228.94      225.18     58.48 o 
  -8   2  10      161.02      129.12     51.39 o 
  -7   2  10     2116.82     2206.30     92.65 o 
  -6   2  10      462.85      407.31     52.56 o 
  -5   2  10     1558.28     1542.16     68.97 o 
  -4   2  10     1497.66     1372.72     61.26 o 
  -3   2  10     4953.27     4996.38    100.44 o 
  -2   2  10      212.36      176.66     21.35 o 
  -1   2  10     1835.10     1742.14     59.27 o 
   0   2  10       77.46       88.83     82.31 o 
   1   2  10     5877.91     5586.59     24.58 o 
   2   2  10     1731.86     1862.73     69.37 o 
   3   2  10     3730.61     3845.76     96.14 o 
   4   2  10     2116.52     2165.52     82.36 o 
   5   2  10     2320.80     2287.22     89.84 o 
   6   2  10       94.65       74.74     44.24 o 
   7   2  10      452.44      348.19     62.97 o 
   8   2  10      105.76       98.57     66.14 o 
   9   2  10       11.33       18.88     72.94 o 
  10   2  10      779.09      829.99     99.71 o 
  11   2  10       13.85       82.46     82.46 o 
  12   2  10       74.32       88.37     88.37 o 
  13   2  10       52.12       25.73     76.58 o 
 -15   3  10       32.76        0.00     74.74 o 
 -14   3  10        7.88       51.60     86.42 o 
 -13   3  10        3.28       18.75     75.66 o 
 -12   3  10        0.27       51.22     77.18 o 
 -11   3  10       55.41       47.43     68.76 o 
 -10   3  10      478.00      427.61     87.03 o 
  -9   3  10       36.29       42.71     58.99 o 
  -8   3  10      143.93      289.49     59.36 o 
  -7   3  10        0.94       37.20     48.94 o 
  -6   3  10       47.04      116.67     41.85 o 
  -5   3  10     1251.40     1280.57     69.14 o 
  -4   3  10      805.74      787.26     60.15 o 
  -3   3  10     1944.81     2388.73     78.79 o 
  -2   3  10     1596.39     1728.30     65.97 o 
  -1   3  10      584.71      499.80     49.87 o 
   0   3  10       34.25        6.99     20.68 o 
   1   3  10     2154.92     2270.71     76.21 o 
   2   3  10      452.25      331.33     32.44 o 
   3   3  10       89.35      133.63     37.25 o 
   4   3  10     2283.05     2346.90     91.27 o 
   5   3  10     1316.61     1322.03     81.22 o 
   6   3  10      583.95      608.16     70.15 o 
   7   3  10      479.30      485.45     69.35 o 
   8   3  10        0.26       21.48     62.55 o 
   9   3  10       72.16        5.17     70.48 o 
  10   3  10      335.54      276.53     81.26 o 
  11   3  10       17.55       77.99     77.99 o 
  12   3  10       18.71      115.29     85.66 o 
  13   3  10       59.56        6.81     80.46 o 
 -14   4  10       59.34       45.55     83.72 o 
 -13   4  10      131.95       68.48     86.58 o 
 -12   4  10       36.57       72.57     72.57 o 
 -11   4  10      377.65      391.47     83.84 o 
 -10   4  10       48.68       81.51     63.16 o 
  -9   4  10      442.65      518.77     78.46 o 
  -8   4  10     1308.33     1327.77     97.61 o 
  -7   4  10     3208.56     2908.82    127.86 o 
  -6   4  10      538.83      434.85     41.43 o 
  -5   4  10      126.86      201.72     44.28 o 
  -4   4  10      205.57      244.22     49.32 o 
  -3   4  10     8980.02     9315.29    162.82 o 
  -2   4  10      974.70      783.97     62.95 o 
  -1   4  10     2712.91     2399.73     37.36 o 
   0   4  10      733.73      765.19     40.37 o 
   1   4  10    11434.53    11850.23    175.27 o 
   2   4  10     2015.88     1983.53     85.68 o 
   3   4  10     1947.97     1951.91     86.94 o 
   4   4  10       41.84       29.46     42.25 o 
   5   4  10      259.66      311.39     49.14 o 
   6   4  10       27.55       14.71     53.54 o 
   7   4  10       92.69       12.11     72.64 o 
   8   4  10      190.90      114.77     65.76 o 
   9   4  10     2039.91     2181.41    133.22 o 
  10   4  10       39.26       33.70     69.95 o 
  11   4  10      430.47      527.31     93.47 o 
  12   4  10       56.32        0.00     84.97 o 
 -13   5  10      243.79      126.18     95.70 o 
 -12   5  10       30.00       42.61     76.30 o 
 -11   5  10        0.15       51.58     66.59 o 
 -10   5  10       17.95       21.85     75.47 o 
  -9   5  10        5.78       49.84     74.44 o 
  -8   5  10       21.33      106.40     60.80 o 
  -7   5  10      211.25      165.28     70.93 o 
  -6   5  10      966.35      954.67     79.87 o 
  -5   5  10      396.08      373.47     60.70 o 
  -4   5  10      345.64      354.42     58.37 o 
  -3   5  10     1016.92     1194.95     79.46 o 
  -2   5  10      623.53      734.84     63.90 o 
  -1   5  10       80.13      106.25     41.29 o 
   0   5  10      386.54      185.70    135.40 o 
   1   5  10     2348.70     2142.18     37.99 o 
   2   5  10      233.52      187.52     38.68 o 
   3   5  10      124.27      156.56     44.65 o 
   4   5  10       52.27       23.09     47.82 o 
   5   5  10       12.24       10.70     56.31 o 
   6   5  10        5.91       32.31     54.25 o 
   7   5  10      653.80      538.64     83.18 o 
   8   5  10       31.62       63.01     71.41 o 
   9   5  10       10.36       95.03     72.03 o 
  10   5  10        8.26       68.80     77.85 o 
  11   5  10       84.55      127.40     72.29 o 
  12   5  10      178.68       63.31     84.42 o 
 -12   6  10        1.28       30.74     73.90 o 
 -11   6  10       90.47      166.06     75.03 o 
 -10   6  10       21.11      124.27     68.77 o 
  -9   6  10       38.12       15.97     70.95 o 
  -8   6  10       17.42      115.27     69.16 o 
  -7   6  10      826.14      878.53     95.71 o 
  -6   6  10      145.94      107.90     69.46 o 
  -5   6  10      113.64       68.18     58.53 o 
  -4   6  10      963.15     1033.80     84.38 o 
  -3   6  10       19.07       14.47     52.09 o 
  -2   6  10      712.07      793.75     69.97 o 
  -1   6  10      332.44      371.59     58.54 o 
   0   6  10      460.65      614.03     79.07 o 
   1   6  10      280.20      219.39     47.60 o 
   2   6  10      955.29     1066.83     79.10 o 
   3   6  10       79.60        3.69     55.42 o 
   4   6  10     1540.89     1619.98    103.70 o 
   5   6  10       35.44        0.00     61.32 o 
   6   6  10       76.54       21.72     60.17 o 
   7   6  10       64.54       28.23     68.86 o 
   8   6  10      264.29      101.14     57.38 o 
   9   6  10      307.77      308.68     82.12 o 
  10   6  10       65.54       85.81     74.66 o 
  11   6  10       44.38       77.59     73.27 o 
 -11   7  10       28.69      124.42     70.62 o 
 -10   7  10       26.56       23.30     79.81 o 
  -9   7  10       82.79       61.49     72.23 o 
  -8   7  10      153.96      127.92     73.61 o 
  -7   7  10        8.66       55.33     68.56 o 
  -6   7  10      106.00      193.71     57.46 o 
  -5   7  10      193.02       60.44     60.44 o 
  -4   7  10        2.44       62.37     62.37 o 
  -3   7  10     1614.34     1800.02    106.21 o 
  -2   7  10      263.90      216.61     63.26 o 
  -1   7  10        2.90        0.00     53.97 o 
   0   7  10      252.12      275.40     45.83 o 
   1   7  10       74.92      121.86     61.43 o 
   2   7  10      525.69      450.51     53.78 o 
   3   7  10       48.27       35.07     58.97 o 
   4   7  10       70.87       24.71     62.29 o 
   5   7  10      187.50      190.58     64.57 o 
   6   7  10        7.27       61.92     61.92 o 
   7   7  10       33.22       24.19     65.73 o 
   8   7  10       13.01       87.77     56.41 o 
   9   7  10       30.08       32.32     76.95 o 
 -10   8  10       23.39       68.10     77.39 o 
  -9   8  10        0.21       16.61     77.15 o 
  -8   8  10      146.81       32.30     73.92 o 
  -7   8  10      459.85      448.89     84.27 o 
  -6   8  10      217.30       84.33     69.00 o 
  -5   8  10        1.83       52.11     62.42 o 
  -4   8  10      707.58      718.07     89.09 o 
  -3   8  10      134.27       73.99     66.17 o 
  -2   8  10      143.17      196.42     69.62 o 
  -1   8  10       32.24       66.54     56.96 o 
   0   8  10      127.60      281.39     73.64 o 
   1   8  10       92.48      187.92     62.96 o 
   2   8  10      160.31       16.06     74.63 o 
   3   8  10      375.14      362.02     72.31 o 
   4   8  10      362.65      324.54     67.93 o 
   5   8  10      161.82      221.42     68.53 o 
   6   8  10        7.17       14.33     66.85 o 
   7   8  10       31.63       53.79     60.87 o 
   8   8  10      110.07      151.33     66.43 o 
  -7   9  10      153.36      185.79     75.56 o 
  -6   9  10      237.73      270.37     77.52 o 
  -5   9  10      117.25      320.92     79.14 o 
  -4   9  10       96.13      192.72     63.92 o 
  -3   9  10        1.63       17.62     63.97 o 
  -2   9  10       43.46       20.80     58.42 o 
  -1   9  10        0.57       20.19     48.55 o 
   0   9  10       23.91       19.45     38.28 o 
   1   9  10      191.19      102.12     64.25 o 
   2   9  10        2.06        4.27     59.32 o 
   3   9  10      149.30      115.35     59.38 o 
   4   9  10        1.23       34.92     59.19 o 
   5   9  10       20.71       18.13     63.67 o 
  -3  10  10        7.72      102.67     42.00 o 
  -2  10  10       36.03       85.25     46.37 o 
  -1  10  10       32.01       15.77     51.72 o 
   0  10  10       29.50       35.82     34.37 o 
   1  10  10       32.56        8.05     54.13 o 
 -15   1  11        3.21       19.49     81.10 o 
 -14   1  11       83.04       74.98     84.85 o 
 -13   1  11      177.47      250.02     76.83 o 
 -12   1  11      172.33       21.06     80.84 o 
 -11   1  11       44.02      148.12     65.61 o 
 -10   1  11      177.47      234.26     66.07 o 
  -9   1  11      146.73      199.00     51.06 o 
  -8   1  11      958.84     1007.22     73.55 o 
  -7   1  11      851.44      933.77     67.90 o 
  -6   1  11       26.55       99.21     34.49 o 
  -5   1  11     3231.86     3461.06     92.51 o 
  -4   1  11      426.19      432.82     40.79 o 
  -3   1  11     3277.77     3268.43     77.91 o 
  -2   1  11     7948.44     7807.01    113.32 o 
  -1   1  11     2943.13     2637.74     68.42 o 
   0   1  11     6858.84     7560.71     79.94 o 
   1   1  11     2573.51     2671.79     75.20 o 
   2   1  11     1133.57     1111.82     54.22 o 
   3   1  11     3702.75     3865.28     94.45 o 
   4   1  11     1460.37     1418.79     70.97 o 
   5   1  11      360.51      396.35     50.71 o 
   6   1  11      362.09      434.93     51.06 o 
   7   1  11        1.72       68.11     48.30 o 
   8   1  11       40.94       32.41     62.28 o 
   9   1  11     1010.73     1029.83     95.86 o 
  10   1  11     1519.40     1505.02    111.75 o 
  11   1  11      598.82      486.67     95.64 o 
  12   1  11        3.47       36.31     74.50 o 
  13   1  11        0.48       76.88     75.05 o 
 -15   2  11        0.20       45.89     89.91 o 
 -14   2  11      223.16      298.35     80.30 o 
 -13   2  11       24.94      143.34     78.73 o 
 -12   2  11      377.04      356.79     88.00 o 
 -11   2  11      496.89      439.07     77.84 o 
 -10   2  11       11.53       89.37     61.61 o 
  -9   2  11      588.23      454.10     70.68 o 
  -8   2  11        0.12       24.83     44.44 o 
  -7   2  11      989.19     1019.09     70.11 o 
  -6   2  11     1208.74     1131.61     68.05 o 
  -5   2  11      985.46      772.78     56.23 o 
  -4   2  11     6170.03     6443.23    122.69 o 
  -3   2  11     1904.41     1843.64     67.93 o 
  -2   2  11        8.44        3.37     28.07 o 
  -1   2  11      851.35      867.30     47.44 o 
   0   2  11     2549.39     2757.75    125.56 o 
   1   2  11      820.22      783.79     46.49 o 
   2   2  11     2318.60     2619.09     79.93 o 
   3   2  11      768.59      801.15     56.51 o 
   4   2  11     1009.65     1087.60     67.87 o 
   5   2  11        0.28        5.81     40.07 o 
   6   2  11      276.32      162.70     61.01 o 
   7   2  11       12.18       48.06     54.22 o 
   8   2  11      952.99     1134.79     89.24 o 
   9   2  11        8.49       68.45     68.45 o 
  10   2  11      141.95       52.83     75.00 o 
  11   2  11       34.43       86.92     78.48 o 
  12   2  11      200.22      282.20     74.62 o 
  13   2  11       62.69       38.21     71.65 o 
 -15   3  11      188.95      223.86     87.98 o 
 -14   3  11        0.08        0.00     84.58 o 
 -13   3  11       24.14       60.81     77.99 o 
 -12   3  11        3.93      108.03     70.22 o 
 -11   3  11      275.06      230.00     83.70 o 
 -10   3  11      619.69      656.36     85.52 o 
  -9   3  11      178.72      137.03     67.17 o 
  -8   3  11     1477.69     1389.47     90.47 o 
  -7   3  11      685.48      772.86     65.16 o 
  -6   3  11     1613.41     1733.01     89.53 o 
  -5   3  11      601.45      669.51     56.86 o 
  -4   3  11      530.12      559.46     49.79 o 
  -3   3  11     3507.55     3552.91     95.90 o 
  -2   3  11      558.33      641.93     48.29 o 
  -1   3  11     5589.31     6167.40    119.22 o 
   0   3  11      480.30      613.98    394.97 o 
   1   3  11     6524.89     6601.72    129.02 o 
   2   3  11     1428.32     1238.40     38.51 o 
   3   3  11      216.26      362.50     41.74 o 
   4   3  11     1113.60     1188.86     72.37 o 
   5   3  11     1719.37     2011.90     93.36 o 
   6   3  11     4938.26     5222.82    149.58 o 
   7   3  11       29.10       11.62     55.61 o 
   8   3  11      567.23      673.08     88.45 o 
   9   3  11      366.87      520.00     70.35 o 
  10   3  11        4.34        5.82     65.85 o 
  11   3  11       19.01       65.55     77.14 o 
  12   3  11       27.21       32.05     84.21 o 
  13   3  11       48.72       73.24     87.66 o 
 -14   4  11      161.00       57.62     82.49 o 
 -13   4  11       17.28       43.34     81.57 o 
 -12   4  11      137.47       88.08     75.59 o 
 -11   4  11      113.49       32.74     72.16 o 
 -10   4  11      122.92      101.40     73.87 o 
  -9   4  11       54.28       50.82     70.21 o 
  -8   4  11        8.36       16.50     62.07 o 
  -7   4  11      967.93      951.79     80.82 o 
  -6   4  11     1080.73      805.20     43.98 o 
  -5   4  11      193.38      167.10     51.04 o 
  -4   4  11      362.84      354.88     53.73 o 
  -3   4  11      616.17      666.95     62.63 o 
  -2   4  11      722.22      806.44     59.35 o 
  -1   4  11     1804.48     1894.96     84.10 o 
   0   4  11      884.79      948.58     47.51 o 
   1   4  11     1206.14     1122.38     90.06 o 
   2   4  11        9.85       44.03     44.03 o 
   3   4  11      817.26      817.38     66.40 o 
   4   4  11      533.56      399.55     42.25 o 
   5   4  11       40.28        0.00     42.77 o 
   6   4  11       20.94      146.49     49.22 o 
   7   4  11      796.19      747.31     85.97 o 
   8   4  11        4.96       37.47     65.11 o 
   9   4  11      349.93      396.80     76.62 o 
  10   4  11      161.70      123.73     77.49 o 
  11   4  11      165.51       12.36     94.51 o 
  12   4  11       93.66      172.57     80.29 o 
 -13   5  11       19.13       43.82     84.64 o 
 -12   5  11        8.73       41.99     77.08 o 
 -11   5  11        4.13       67.61     67.61 o 
 -10   5  11      338.45      462.33     89.46 o 
  -9   5  11      149.50      104.82     79.92 o 
  -8   5  11      867.56      867.28     91.73 o 
  -7   5  11       14.78       21.11     67.17 o 
  -6   5  11     1144.52     1025.45     82.91 o 
  -5   5  11      212.54      255.48     51.46 o 
  -4   5  11      440.69      439.91     60.90 o 
  -3   5  11      637.27      491.66     47.08 o 
  -2   5  11       96.33       26.69     42.60 o 
  -1   5  11      984.25     1032.05     69.28 o 
   0   5  11      699.58      524.26     56.44 o 
   1   5  11     1117.83     1476.26     80.34 o 
   2   5  11      395.36      434.75     57.80 o 
   3   5  11      634.95      658.29     66.64 o 
   4   5  11      314.20      321.11     66.86 o 
   5   5  11     1523.81     1434.95     98.62 o 
   6   5  11      277.55      253.21     66.45 o 
   7   5  11      486.52      632.00     80.61 o 
   8   5  11       69.32       19.54     69.28 o 
   9   5  11      246.46      255.39     72.62 o 
  10   5  11       96.53       91.64     78.63 o 
  11   5  11       26.89       30.05     77.43 o 
 -12   6  11        8.53        0.00     64.51 o 
 -11   6  11       55.60       17.54     78.02 o 
 -10   6  11       73.64      230.11     62.64 o 
  -9   6  11        0.16       63.43     65.31 o 
  -8   6  11     1258.25     1270.75    103.65 o 
  -7   6  11     2101.01     1926.07    118.63 o 
  -6   6  11      794.23      951.71     86.41 o 
  -5   6  11      185.86      160.61     62.46 o 
  -4   6  11     2887.47     3039.06    120.95 o 
  -3   6  11      136.75      228.29     53.35 o 
  -2   6  11      549.50      592.83     67.84 o 
  -1   6  11      478.10      525.10     65.91 o 
   0   6  11      961.22      867.72     55.47 o 
   1   6  11       48.14       77.53     77.53 o 
   2   6  11        0.49       77.84     53.98 o 
   3   6  11      750.38      793.80     76.70 o 
   4   6  11      951.69      826.90     86.48 o 
   5   6  11       66.04      138.42     60.25 o 
   6   6  11       64.17       39.68     62.27 o 
   7   6  11        6.09       56.80     68.49 o 
   8   6  11      358.32      301.93     81.59 o 
   9   6  11       31.88      102.67     70.49 o 
  10   6  11        4.51       57.10     67.96 o 
 -11   7  11       20.46       23.61     81.29 o 
 -10   7  11       30.82       17.12     77.04 o 
  -9   7  11       57.49      115.65     69.51 o 
  -8   7  11        0.13       36.55     54.83 o 
  -7   7  11      104.59      133.94     72.25 o 
  -6   7  11        9.95       37.70     60.32 o 
  -5   7  11      231.61      217.30     75.47 o 
  -4   7  11       19.22        8.47     61.54 o 
  -3   7  11      192.62      279.40     73.44 o 
  -2   7  11       57.55       77.11     58.49 o 
  -1   7  11       39.10       58.35     58.35 o 
   0   7  11      960.89     1044.87     59.41 o 
   1   7  11      987.23      734.13     57.16 o 
   2   7  11      190.18       82.87     52.42 o 
   3   7  11       56.63       27.21     59.97 o 
   4   7  11      429.02      404.45     74.38 o 
   5   7  11       32.87       66.33     66.33 o 
   6   7  11      148.39       41.87     67.73 o 
   7   7  11      193.79       83.16     72.83 o 
   8   7  11       59.15       71.62     71.62 o 
   9   7  11        1.69        5.50     70.57 o 
 -10   8  11      168.07      256.65     79.51 o 
  -9   8  11        5.86       78.81     78.81 o 
  -8   8  11        0.31       37.29     65.53 o 
  -7   8  11       56.77       82.04     68.63 o 
  -6   8  11      153.61      289.91     65.80 o 
  -5   8  11        2.46        0.00     70.28 o 
  -4   8  11       55.45      159.24     65.91 o 
  -3   8  11      198.52      217.06     69.27 o 
  -2   8  11      265.18      201.89     70.91 o 
  -1   8  11       11.46        8.08     62.76 o 
   0   8  11     1112.49     1310.43     66.60 o 
   1   8  11      333.54      315.56     65.16 o 
   2   8  11      445.97      456.74     70.52 o 
   3   8  11       20.30       60.09     60.09 o 
   4   8  11       38.97        4.24     62.19 o 
   5   8  11        4.73        8.95     60.76 o 
   6   8  11       79.21      146.06     69.28 o 
   7   8  11       77.19       97.35     66.89 o 
  -7   9  11       19.06       20.08     69.59 o 
  -6   9  11        3.06       49.08     60.88 o 
  -5   9  11      156.59       96.30     68.79 o 
  -4   9  11       29.64      134.93     56.89 o 
  -3   9  11       15.83      119.32     50.10 o 
  -2   9  11        3.61       12.68     54.24 o 
  -1   9  11        0.90       24.24     53.56 o 
   0   9  11        1.14       21.16     46.64 o 
   1   9  11       95.50      101.92     57.46 o 
   2   9  11      156.14      278.76     57.93 o 
   3   9  11        2.72       59.57     57.47 o 
   4   9  11      108.75       12.94     64.67 o 
   5   9  11       97.95       71.33     61.44 o 
  -2  10  11       18.26        8.10     52.66 o 
  -1  10  11        3.87       11.92     49.13 o 
   0  10  11        3.22        1.84     34.25 o 
 -15   0  12      325.06      216.35     95.61 o 
 -14   0  12        6.74       24.30     81.84 o 
 -13   0  12      102.16       11.11     78.41 o 
 -12   0  12       11.60       72.24     74.88 o 
 -11   0  12      121.62       97.16     66.50 o 
 -10   0  12     3893.92     4032.37    143.03 o 
  -9   0  12     5286.67     5460.54    152.32 o 
  -8   0  12       20.25       28.67     44.52 o 
  -7   0  12        2.19        8.29     40.83 o 
  -6   0  12     3967.36     4369.38    109.33 o 
  -5   0  12      526.80      537.97     43.63 o 
  -4   0  12     3476.28     4001.82     89.51 o 
  -3   0  12      277.91      178.25     30.48 o 
  -2   0  12      395.13      410.99     33.87 o 
  -1   0  12     1517.44     1550.89     50.91 o 
   0   0  12      665.72      545.75     27.19 o 
   1   0  12     4369.26     4002.68     23.30 o 
   2   0  12       81.61      127.44     29.75 o 
   3   0  12     1571.34     1640.48     65.93 o 
   4   0  12     2677.81     2950.26     92.44 o 
   5   0  12     6067.55     6321.87    142.37 o 
   6   0  12      754.00      818.47     64.79 o 
   7   0  12       32.64        0.00     49.58 o 
   8   0  12      571.30      594.24     75.35 o 
   9   0  12      161.80      213.91     71.52 o 
  10   0  12       36.40       76.12     69.37 o 
  11   0  12       17.64      147.75     74.21 o 
  12   0  12       10.37       63.19     81.43 o 
  13   0  12       23.70       13.04     81.31 o 
 -15   1  12       34.93       87.81     87.81 o 
 -14   1  12        2.32        6.47     73.20 o 
 -13   1  12      131.36      179.49     83.09 o 
 -12   1  12      355.66      524.88     86.58 o 
 -11   1  12       50.55       66.93     62.25 o 
 -10   1  12       49.10       12.57     62.17 o 
  -9   1  12      262.67      264.92     63.63 o 
  -8   1  12      322.50      316.60     52.66 o 
  -7   1  12     3210.68     3229.31    107.48 o 
  -6   1  12     5551.30     5792.49    130.67 o 
  -5   1  12     6489.13     6969.97    132.33 o 
  -4   1  12       62.26      106.44     29.28 o 
  -3   1  12     1010.68     1092.62     51.32 o 
  -2   1  12       30.99       27.39     28.48 o 
  -1   1  12        0.01      134.05     38.30 o 
   0   1  12       16.12     1196.79   1459.68 o 
   1   1  12     5912.68     5952.21    113.93 o 
   2   1  12     4142.62     4810.83    103.64 o 
   3   1  12      334.30      274.42     45.64 o 
   4   1  12     6617.74     7090.97    141.67 o 
   5   1  12       34.07       85.26     39.72 o 
   6   1  12      820.57      656.15     68.56 o 
   7   1  12       14.30       52.02     52.02 o 
   8   1  12      870.62      835.09     86.93 o 
   9   1  12      190.18      227.70     67.73 o 
  10   1  12      187.62       62.91     88.20 o 
  11   1  12        0.71       83.58     83.58 o 
  12   1  12      162.71      195.97     80.14 o 
  13   1  12      139.87       89.45     81.69 o 
 -15   2  12       23.80       19.52     86.63 o 
 -14   2  12      167.08      113.20     85.54 o 
 -13   2  12      248.78      166.00     87.64 o 
 -12   2  12      311.50      388.98     74.83 o 
 -11   2  12     1071.56      908.89    108.12 o 
 -10   2  12     1296.89     1332.24     99.28 o 
  -9   2  12     1695.94     1764.35    103.12 o 
  -8   2  12       92.00       71.24     49.23 o 
  -7   2  12        5.78       31.58     42.94 o 
  -6   2  12      283.93      219.33     50.23 o 
  -5   2  12     6720.33     6659.08    135.83 o 
  -4   2  12     2980.63     2660.19     32.27 o 
  -3   2  12      134.19      200.93     35.66 o 
  -2   2  12       43.50       52.24     27.53 o 
  -1   2  12     2451.81     2292.85     73.65 o 
   0   2  12     1102.84      774.86    537.11 o 
   1   2  12     2407.17     2620.95     82.23 o 
   2   2  12      343.91      374.57     45.59 o 
   3   2  12     4411.23     4672.80    112.86 o 
   4   2  12      819.31      868.01     62.98 o 
   5   2  12      958.77      799.04     70.41 o 
   6   2  12      150.97      122.08     53.86 o 
   7   2  12       28.27       92.24     55.95 o 
   8   2  12       48.26       99.48     64.22 o 
   9   2  12      182.29      242.61     76.18 o 
  10   2  12       67.40       80.46     77.25 o 
  11   2  12      283.16      116.58     83.46 o 
  12   2  12       11.74      141.06     73.59 o 
  13   2  12       65.68      108.00     80.71 o 
 -15   3  12      204.19       58.28     92.43 o 
 -14   3  12        0.62        6.26     82.06 o 
 -13   3  12        6.88       77.57     77.57 o 
 -12   3  12      280.00      158.69     84.01 o 
 -11   3  12       55.61       78.71     70.65 o 
 -10   3  12      220.42      167.24     72.54 o 
  -9   3  12        1.08       60.50     60.50 o 
  -8   3  12      564.08      549.53     69.91 o 
  -7   3  12     1149.64     1311.56     82.29 o 
  -6   3  12      696.83      540.58     63.15 o 
  -5   3  12      376.18      371.23     54.57 o 
  -4   3  12      649.04      521.85     50.21 o 
  -3   3  12      764.68      519.94     39.04 o 
  -2   3  12      906.65      542.72     71.57 o 
  -1   3  12      312.56      293.29     44.77 o 
   0   3  12      280.96      118.24    124.30 o 
   1   3  12     2861.85     3190.58     91.93 o 
   2   3  12      408.71      300.68     32.13 o 
   3   3  12      519.28      425.40     55.10 o 
   4   3  12      851.88      754.03     65.23 o 
   5   3  12        2.56       38.64     53.06 o 
   6   3  12     2023.15     2218.94    110.23 o 
   7   3  12     1910.68     1859.89    105.90 o 
   8   3  12      650.89      765.75     84.05 o 
   9   3  12       13.31        5.06     72.09 o 
  10   3  12       66.09      104.87     80.08 o 
  11   3  12       15.61      107.67     83.10 o 
  12   3  12      252.89      133.46     96.72 o 
 -14   4  12       74.93      152.76     81.15 o 
 -13   4  12      128.12      135.58     82.23 o 
 -12   4  12      134.16      181.47     71.94 o 
 -11   4  12      401.86      459.64     82.43 o 
 -10   4  12       76.12       50.40     74.94 o 
  -9   4  12        1.72       60.08     54.80 o 
  -8   4  12      563.69      786.50     80.15 o 
  -7   4  12      356.82      333.59     64.43 o 
  -6   4  12      667.10      773.50     66.99 o 
  -5   4  12     3381.20     2891.72    108.39 o 
  -4   4  12     2593.47     2647.87    100.56 o 
  -3   4  12     7159.13     6599.87     44.57 o 
  -2   4  12     1385.22     1215.03     70.07 o 
  -1   4  12    10769.37    11680.20    182.09 o 
   0   4  12     5315.18     5253.32    320.13 o 
   1   4  12      116.94      178.56     47.86 o 
   2   4  12      231.83      208.40     47.38 o 
   3   4  12      400.39      327.71     40.34 o 
   4   4  12      128.51      174.02     51.70 o 
   5   4  12      125.24       52.37     58.06 o 
   6   4  12       95.52       50.19     61.85 o 
   7   4  12       47.44      146.27     53.13 o 
   8   4  12       25.30       94.84     74.16 o 
   9   4  12       51.96       98.88     71.24 o 
  10   4  12       21.52       79.13     79.13 o 
  11   4  12       81.05      151.46     78.45 o 
  12   4  12        0.83       50.65     75.08 o 
 -13   5  12        0.10       12.39     69.63 o 
 -12   5  12       39.89       77.07     77.07 o 
 -11   5  12      283.03      250.37     74.16 o 
 -10   5  12      678.01      749.13     99.02 o 
  -9   5  12       53.89        5.16     72.23 o 
  -8   5  12      707.04      626.65     86.41 o 
  -7   5  12     1314.46     1474.35    100.69 o 
  -6   5  12       75.93       81.70     57.75 o 
  -5   5  12      412.62      575.25     64.11 o 
  -4   5  12      441.86      360.04     44.08 o 
  -3   5  12      123.71      157.32     52.06 o 
  -2   5  12      331.63      294.99     45.24 o 
  -1   5  12       21.60       59.31     41.18 o 
   0   5  12        2.45      162.43    201.94 o 
   1   5  12      227.06      278.49     50.82 o 
   2   5  12     1048.30     1117.29     74.81 o 
   3   5  12      621.96      685.59     67.65 o 
   4   5  12     1967.97     2025.12    107.10 o 
   5   5  12      175.87        3.90     54.64 o 
   6   5  12      140.21       58.57     64.26 o 
   7   5  12      981.50      997.75    100.59 o 
   8   5  12       15.76       94.05     59.58 o 
   9   5  12      167.28      241.00     83.64 o 
  10   5  12       91.31       68.83     80.40 o 
  11   5  12        2.26       75.94     75.94 o 
 -12   6  12       40.77      101.51     79.83 o 
 -11   6  12       40.13       29.09     74.20 o 
 -10   6  12       44.57       77.91     77.91 o 
  -9   6  12      108.12      231.60     68.99 o 
  -8   6  12      221.25      242.62     84.37 o 
  -7   6  12     1418.87     1496.61    113.30 o 
  -6   6  12       72.09      103.52     67.02 o 
  -5   6  12       40.15       96.95     57.58 o 
  -4   6  12        3.46       34.74     56.16 o 
  -3   6  12       27.81       10.80     55.74 o 
  -2   6  12        1.96       59.68     58.02 o 
  -1   6  12        8.35      135.19     45.95 o 
   0   6  12     1971.08     1812.03   1116.14 o 
   1   6  12     1650.52     1971.34    105.82 o 
   2   6  12      367.51      433.18     62.62 o 
   3   6  12      377.34      422.01     65.89 o 
   4   6  12      314.15      305.47     68.94 o 
   5   6  12       33.41       41.43     57.58 o 
   6   6  12        0.73       17.98     56.11 o 
   7   6  12       13.55      119.68     56.54 o 
   8   6  12       91.89       81.80     81.80 o 
   9   6  12       24.49       97.23     65.18 o 
  10   6  12       29.31       22.78     74.17 o 
 -11   7  12        6.16       29.00     66.06 o 
 -10   7  12       13.02       27.89     73.08 o 
  -9   7  12        8.33       21.68     70.76 o 
  -8   7  12      128.77       20.72     67.36 o 
  -7   7  12       29.08       34.46     72.36 o 
  -6   7  12      185.85      102.40     71.68 o 
  -5   7  12        0.94        0.00     63.64 o 
  -4   7  12      482.80      591.60     78.55 o 
  -3   7  12        2.00        4.37     60.54 o 
  -2   7  12     1578.69     1635.87    100.69 o 
  -1   7  12      358.07      351.46     67.24 o 
   0   7  12        8.48       38.73     41.40 o 
   1   7  12        2.37       33.62     54.89 o 
   2   7  12     1132.54     1156.54     91.21 o 
   3   7  12      651.98      703.27     77.41 o 
   4   7  12       96.13       58.45     57.43 o 
   5   7  12       19.56       21.81     53.78 o 
   6   7  12       25.60      158.26     64.11 o 
   7   7  12       73.09      152.09     68.94 o 
   8   7  12        5.63       87.05     58.53 o 
   9   7  12        2.98       42.42     61.43 o 
  -9   8  12       17.31       53.81     69.04 o 
  -8   8  12       77.13        0.00     72.55 o 
  -7   8  12      135.77      217.34     65.83 o 
  -6   8  12       50.36       82.65     63.82 o 
  -5   8  12        0.11       23.52     62.17 o 
  -4   8  12        5.22        0.00     64.74 o 
  -3   8  12     1048.69     1042.66     95.98 o 
  -2   8  12      221.97      264.93     63.80 o 
  -1   8  12       50.29       60.85     60.85 o 
   0   8  12      408.48      394.58     49.87 o 
   1   8  12      134.69      107.38     64.98 o 
   2   8  12       67.75       40.62     61.85 o 
   3   8  12        0.07       12.51     63.90 o 
   4   8  12        5.32       12.99     63.54 o 
   5   8  12       25.37       31.92     55.51 o 
   6   8  12        1.33       65.56     61.44 o 
   7   8  12       25.15        9.91     72.53 o 
  -7   9  12        0.11       49.43     69.38 o 
  -6   9  12        5.66        4.59     64.85 o 
  -5   9  12       27.93       18.99     61.15 o 
  -4   9  12       14.55       41.37     57.91 o 
  -3   9  12        0.16       17.43     60.35 o 
  -2   9  12        0.68       29.33     56.51 o 
  -1   9  12        1.55       28.57     52.10 o 
   0   9  12       18.22       44.28     38.99 o 
   1   9  12       21.21       55.36     55.36 o 
   2   9  12        0.89       58.19     52.41 o 
   3   9  12       83.15       72.02     56.79 o 
   4   9  12       27.25       60.05     60.05 o 
   5   9  12       30.25       35.44     58.39 o 
 -15   1  13      169.40      159.76     84.44 o 
 -14   1  13       57.26      140.88     76.50 o 
 -13   1  13       17.41       28.83     74.70 o 
 -12   1  13       78.99       31.82     75.56 o 
 -11   1  13       63.60       43.04     68.20 o 
 -10   1  13      337.90      232.61     75.36 o 
  -9   1  13      631.21      739.87     72.12 o 
  -8   1  13      510.57      504.87     64.84 o 
  -7   1  13       50.89       38.61     48.42 o 
  -6   1  13     3622.35     3743.40    107.69 o 
  -5   1  13     9570.00    10254.66    161.00 o 
  -4   1  13     6733.86     6454.80    121.93 o 
  -3   1  13      919.68      798.99     51.94 o 
  -2   1  13     1000.77     1016.91     52.16 o 
  -1   1  13     7161.33     7941.41    126.58 o 
   0   1  13     2550.86     2829.59    146.99 o 
   1   1  13     9836.62    10577.86    148.56 o 
   2   1  13     1554.23     1476.28     69.27 o 
   3   1  13      797.62      914.90     63.63 o 
   4   1  13      294.19      365.65     49.06 o 
   5   1  13       90.43       38.61     43.88 o 
   6   1  13     1482.32     1520.17     85.45 o 
   7   1  13       11.07       30.95     57.56 o 
   8   1  13      259.47      287.36     70.89 o 
   9   1  13        0.56        9.63     66.73 o 
  10   1  13       42.19       86.12     70.69 o 
  11   1  13      360.20      383.74     93.23 o 
  12   1  13        3.73       12.29     80.48 o 
  13   1  13      121.67       83.13     83.13 o 
 -15   2  13      163.79      180.43     80.32 o 
 -14   2  13       58.93      143.70     74.70 o 
 -13   2  13       51.11       47.13     86.40 o 
 -12   2  13        8.60       16.64     81.21 o 
 -11   2  13      221.05      200.50     82.20 o 
 -10   2  13     4794.60     5419.60    174.70 o 
  -9   2  13      369.29      410.08     71.41 o 
  -8   2  13       78.76       94.37     55.86 o 
  -7   2  13     3850.91     4020.10    125.81 o 
  -6   2  13      582.95      670.46     59.57 o 
  -5   2  13        0.46       20.06     35.99 o 
  -4   2  13     1864.16     1404.84     36.26 o 
  -3   2  13     1136.50     1100.47     57.83 o 
  -2   2  13     4448.85     4163.10     98.49 o 
  -1   2  13     1321.85     1321.86     59.77 o 
   0   2  13      412.21      353.63    245.99 o 
   1   2  13     3468.19     3707.30    101.75 o 
   2   2  13     1253.73     1288.79     66.73 o 
   3   2  13     1151.70     1332.97     77.59 o 
   4   2  13     6293.87     6086.37    139.47 o 
   5   2  13      352.98      243.77     55.40 o 
   6   2  13      530.71      465.03     67.03 o 
   7   2  13      360.76      373.59     71.17 o 
   8   2  13      201.55      187.18     73.24 o 
   9   2  13       28.98       69.11     73.55 o 
  10   2  13       30.58       10.78     74.89 o 
  11   2  13      274.27      263.66     83.09 o 
  12   2  13        4.31       83.83     83.83 o 
 -14   3  13      353.31      327.12     88.09 o 
 -13   3  13       95.49      132.27     77.70 o 
 -12   3  13      227.62      113.13     88.14 o 
 -11   3  13      188.04       41.87     84.40 o 
 -10   3  13      249.89      286.88     72.39 o 
  -9   3  13      219.90      151.94     67.08 o 
  -8   3  13      109.41       62.71     58.82 o 
  -7   3  13        0.11      133.21     43.56 o 
  -6   3  13      209.47      204.97     46.03 o 
  -5   3  13     1148.29      945.17     45.33 o 
  -4   3  13      287.79      301.94     44.88 o 
  -3   3  13     1251.01      989.54     31.61 o 
  -2   3  13      191.77      213.69     42.06 o 
  -1   3  13        6.35       58.27     33.61 o 
   0   3  13       88.63       69.35     80.23 o 
   1   3  13        1.44       76.46     49.16 o 
   2   3  13       33.83       73.27     37.18 o 
   3   3  13     1758.49     2026.30     87.37 o 
   4   3  13      170.18      167.96     49.04 o 
   5   3  13        4.42       23.66     50.21 o 
   6   3  13      164.20      137.85     67.44 o 
   7   3  13      383.81      326.80     68.45 o 
   8   3  13        3.38       41.99     63.60 o 
   9   3  13       52.46      138.04     69.33 o 
  10   3  13       27.52      111.86     78.74 o 
  11   3  13       25.28        6.16     76.98 o 
  12   3  13       97.93      328.58     81.55 o 
 -14   4  13       12.05       43.96     87.33 o 
 -13   4  13      551.48      592.04     96.92 o 
 -12   4  13        5.33       81.07     81.07 o 
 -11   4  13      441.76      502.53     85.17 o 
 -10   4  13        0.11       79.15     79.15 o 
  -9   4  13      368.18      270.36     71.66 o 
  -8   4  13        4.51       50.80     54.02 o 
  -7   4  13      126.30       61.72     59.21 o 
  -6   4  13       56.95       55.85     55.85 o 
  -5   4  13       29.22       16.15     47.85 o 
  -4   4  13        0.30       11.73     45.15 o 
  -3   4  13       50.78       25.44     52.60 o 
  -2   4  13     3789.85     4177.89    118.32 o 
  -1   4  13       56.29       23.95     50.13 o 
   0   4  13      640.06      707.07     49.12 o 
   1   4  13       23.14       57.20     39.39 o 
   2   4  13      699.56      762.14     61.58 o 
   3   4  13      253.25      251.24     55.71 o 
   4   4  13       43.15       39.48     43.94 o 
   5   4  13      187.82      136.93     48.86 o 
   6   4  13      389.31      489.69     64.48 o 
   7   4  13       14.13       34.96     67.54 o 
   8   4  13     1277.97     1294.95    106.40 o 
   9   4  13       19.17       15.73     75.00 o 
  10   4  13       42.50      108.25     76.38 o 
  11   4  13      103.71      199.50     80.63 o 
 -13   5  13        6.34      134.35     72.97 o 
 -12   5  13        3.67       83.58     83.58 o 
 -11   5  13       85.23      141.46     76.02 o 
 -10   5  13        2.64       58.81     65.14 o 
  -9   5  13      710.36      865.27     95.16 o 
  -8   5  13      310.70      276.44     78.71 o 
  -7   5  13      493.12      697.14     76.85 o 
  -6   5  13      418.99      596.95     67.94 o 
  -5   5  13        4.77       10.70     51.69 o 
  -4   5  13       12.02       45.01     50.27 o 
  -3   5  13      637.03      520.42     62.75 o 
  -2   5  13      964.24     1212.46     73.81 o 
  -1   5  13     2332.42     2548.81    105.31 o 
   0   5  13      136.66       72.89     29.54 o 
   1   5  13       29.09       21.74     45.60 o 
   2   5  13      185.97      219.76     53.61 o 
   3   5  13       78.78      101.37     55.24 o 
   4   5  13       19.49       43.58     67.01 o 
   5   5  13     2546.24     2577.30    127.00 o 
   6   5  13      638.93      775.10     79.54 o 
   7   5  13      199.24      120.64     77.19 o 
   8   5  13        4.47       20.16     67.92 o 
   9   5  13      179.95      253.17     78.07 o 
  10   5  13       15.65      148.60     67.81 o 
  11   5  13       41.64       95.65     75.43 o 
 -12   6  13       14.98        6.14     67.56 o 
 -11   6  13        8.03       75.02     75.02 o 
 -10   6  13      341.76      303.12     76.36 o 
  -9   6  13       66.91       15.69     70.63 o 
  -8   6  13       67.68       70.03     70.03 o 
  -7   6  13       66.83       92.10     59.80 o 
  -6   6  13     1116.70     1145.24     96.07 o 
  -5   6  13        7.78       61.02     62.75 o 
  -4   6  13     1473.05     1521.00     99.83 o 
  -3   6  13      952.05      733.56     54.13 o 
  -2   6  13     5870.72     6662.93    172.38 o 
  -1   6  13      476.60      444.73     51.13 o 
   0   6  13        4.11       22.37     92.13 o 
   1   6  13     2399.20     2417.48    109.77 o 
   2   6  13       26.46      135.19     58.82 o 
   3   6  13      172.29       51.01     51.01 o 
   4   6  13      693.65      706.80     77.42 o 
   5   6  13      334.82      366.79     74.63 o 
   6   6  13       23.47       54.37     64.60 o 
   7   6  13       72.73       38.39     76.24 o 
   8   6  13       61.34      174.56     71.65 o 
   9   6  13      317.07      303.10     80.69 o 
  10   6  13       80.42        0.00     80.38 o 
 -11   7  13        0.99       39.83     65.50 o 
 -10   7  13      137.26       22.32     81.66 o 
  -9   7  13        7.23       91.34     64.05 o 
  -8   7  13        0.31       56.23     69.17 o 
  -7   7  13        1.01       19.68     61.26 o 
  -6   7  13       13.52       41.91     62.02 o 
  -5   7  13       20.29        0.00     60.50 o 
  -4   7  13      837.64      791.42     87.38 o 
  -3   7  13      521.81      451.43     78.11 o 
  -2   7  13      111.35      172.90     64.77 o 
  -1   7  13        7.74       15.19     62.79 o 
   0   7  13       93.01      116.32     49.48 o 
   1   7  13      120.11       49.17     63.43 o 
   2   7  13       41.94       27.06     66.43 o 
   3   7  13       47.36       24.25     63.33 o 
   4   7  13        6.16       25.40     59.27 o 
   5   7  13       21.78       84.56     55.54 o 
   6   7  13       73.11       14.01     64.55 o 
   7   7  13       42.36       34.29     68.08 o 
   8   7  13       24.13       30.78     69.86 o 
  -9   8  13       37.99      116.41     68.08 o 
  -8   8  13       42.63       67.04     66.03 o 
  -7   8  13       23.31       30.06     61.15 o 
  -6   8  13       22.95       29.19     64.51 o 
  -5   8  13       19.26       98.40     59.96 o 
  -4   8  13      570.93      688.53     93.56 o 
  -3   8  13        0.16       52.19     64.12 o 
  -2   8  13      249.13      412.33     74.57 o 
  -1   8  13       57.71       12.15     63.08 o 
   0   8  13        4.91       20.69     40.72 o 
   1   8  13       77.31       28.28     64.76 o 
   2   8  13        4.53       16.41     56.52 o 
   3   8  13      230.12      219.96     70.73 o 
   4   8  13      246.84      253.59     69.78 o 
   5   8  13       16.33       59.00     63.08 o 
   6   8  13        7.84       42.16     64.58 o 
   7   8  13      144.15      120.31     68.06 o 
  -7   9  13      295.89      131.26     74.88 o 
  -6   9  13       87.78       62.30     60.95 o 
  -5   9  13       10.19       33.00     63.29 o 
  -4   9  13       41.40       18.41     62.42 o 
  -3   9  13       27.77      105.17     49.08 o 
  -2   9  13        8.36       46.30     53.52 o 
  -1   9  13       10.34        4.14     48.07 o 
   0   9  13      143.41      149.74     41.62 o 
   1   9  13        6.48       32.93     55.28 o 
   2   9  13       53.85      162.10     58.76 o 
   3   9  13      242.80      152.43     64.93 o 
   4   9  13       30.51        8.79     63.09 o 
 -15   0  14       86.51      149.21     77.84 o 
 -14   0  14       14.91        6.17     74.09 o 
 -13   0  14        0.78       70.29     70.29 o 
 -12   0  14      138.58       71.57     67.10 o 
 -11   0  14      972.62      924.50     91.05 o 
 -10   0  14      552.53      524.71     77.30 o 
  -9   0  14       28.77       48.03     52.96 o 
  -8   0  14     2123.68     1987.40     93.64 o 
  -7   0  14     2027.85     2030.50     89.74 o 
  -6   0  14     2710.41     2655.28     90.29 o 
  -5   0  14     1352.14     1208.50     63.35 o 
  -4   0  14     1357.22     1479.96     61.47 o 
  -3   0  14    11148.82    11592.92    151.60 o 
  -2   0  14      378.58      431.46     36.04 o 
  -1   0  14       15.55       21.36     25.63 o 
   0   0  14     3114.12     2941.74     52.95 o 
   1   0  14    11197.94    10524.22     28.16 o 
   2   0  14      117.93       99.26     33.25 o 
   3   0  14     1348.99     1374.93     65.30 o 
   4   0  14     1582.36     1724.75     77.84 o 
   5   0  14      647.16      722.46     61.70 o 
   6   0  14     1228.71     1489.76     86.63 o 
   7   0  14      213.54      247.18     64.64 o 
   8   0  14      382.94      349.26     79.50 o 
   9   0  14     1328.09     1324.26    115.82 o 
  10   0  14        4.71       67.57     78.18 o 
  11   0  14       49.44       18.26     83.46 o 
  12   0  14      179.78      205.58     81.10 o 
 -15   1  14        3.13       38.16     80.49 o 
 -14   1  14      108.63      109.70     75.85 o 
 -13   1  14       91.41      143.33     78.12 o 
 -12   1  14      449.06      424.00     83.10 o 
 -11   1  14       39.17      111.32     65.48 o 
 -10   1  14      125.53       61.01     70.75 o 
  -9   1  14       20.75        3.83     53.01 o 
  -8   1  14      290.94      393.65     58.11 o 
  -7   1  14      544.32      508.38     61.50 o 
  -6   1  14      225.10      293.49     47.93 o 
  -5   1  14      186.27      113.92     48.32 o 
  -4   1  14      112.68       61.84     39.35 o 
  -3   1  14     4429.39     4558.06    102.00 o 
  -2   1  14     3924.65     3950.18     93.69 o 
  -1   1  14     2517.73     2325.35     82.45 o 
   0   1  14      518.60     1384.97   1055.83 o 
   1   1  14      446.96      487.66     59.20 o 
   2   1  14      238.89       45.26     62.92 o 
   3   1  14     1018.51     1049.87     64.98 o 
   4   1  14      348.97      275.76     56.64 o 
   5   1  14       13.04       40.43     40.43 o 
   6   1  14      197.33      240.74     59.58 o 
   7   1  14      549.35      548.84     75.41 o 
   8   1  14      272.55      157.65     73.78 o 
   9   1  14        0.77       75.19     75.19 o 
  10   1  14        8.73       75.67     75.67 o 
  11   1  14       66.34       29.35     69.32 o 
  12   1  14       14.15      135.92     75.18 o 
 -15   2  14       86.00      152.96     84.12 o 
 -14   2  14       17.87       80.29     85.90 o 
 -13   2  14      120.54      193.45     79.31 o 
 -12   2  14        0.06       54.53     68.98 o 
 -11   2  14      473.24      567.48     85.89 o 
 -10   2  14       16.02       59.18     74.30 o 
  -9   2  14      441.85      394.64     75.93 o 
  -8   2  14       27.13        3.82     53.47 o 
  -7   2  14      105.45      104.97     54.66 o 
  -6   2  14      945.07     1190.49     72.52 o 
  -5   2  14      362.67      368.27     47.06 o 
  -4   2  14      732.26      821.90     60.48 o 
  -3   2  14      227.57      233.14     36.40 o 
  -2   2  14     2774.59     3176.55     91.43 o 
  -1   2  14     1039.00     1318.39     68.89 o 
   0   2  14      212.41      182.34     28.43 o 
   1   2  14       54.23       18.23     33.14 o 
   2   2  14     1510.06     1245.01     74.80 o 
   3   2  14      320.94      315.66     51.02 o 
   4   2  14      386.18      446.13     61.69 o 
   5   2  14       95.00       78.89     47.33 o 
   6   2  14       83.89       65.82     59.24 o 
   7   2  14      567.77      677.59     83.16 o 
   8   2  14      357.18      274.89     77.74 o 
   9   2  14       34.03       25.08     74.01 o 
  10   2  14      132.90      231.17     72.48 o 
  11   2  14      210.76       58.73     86.26 o 
  12   2  14        0.03       55.43     77.60 o 
 -14   3  14      133.66       81.10     85.33 o 
 -13   3  14       21.15       29.70     77.09 o 
 -12   3  14       25.73       39.55     69.37 o 
 -11   3  14      737.33      633.63     97.08 o 
 -10   3  14      863.13      740.22     93.84 o 
  -9   3  14     1660.34     1540.99    104.07 o 
  -8   3  14      461.93      400.54     69.74 o 
  -7   3  14      191.37      282.75     56.92 o 
  -6   3  14       40.42        6.70     47.54 o 
  -5   3  14      137.40      162.26     46.36 o 
  -4   3  14      275.88      287.39     46.63 o 
  -3   3  14     2950.65     2317.63     31.08 o 
  -2   3  14     5910.11     5947.64    129.75 o 
  -1   3  14     3443.38     3538.40    102.14 o 
   0   3  14     4485.37     3748.56   2300.54 o 
   1   3  14      420.49      405.37     50.46 o 
   2   3  14      270.59      264.17     43.39 o 
   3   3  14      231.66       48.84     57.73 o 
   4   3  14      275.78      295.46     54.23 o 
   5   3  14      349.14      392.51     62.34 o 
   6   3  14     1022.24     1350.11     96.23 o 
   7   3  14      144.46      107.26     62.06 o 
   8   3  14      204.01      141.96     77.72 o 
   9   3  14       16.14       15.41     71.50 o 
  10   3  14      116.72      107.38     82.84 o 
  11   3  14       70.42       30.07     76.97 o 
  12   3  14        0.02       75.66     75.66 o 
 -14   4  14      204.67      229.91     82.19 o 
 -13   4  14      424.45      454.19     76.41 o 
 -12   4  14        1.52       75.35     82.25 o 
 -11   4  14      408.16      234.33     93.48 o 
 -10   4  14      856.15      907.26    103.17 o 
  -9   4  14      252.30      383.66     73.26 o 
  -8   4  14       88.56       46.97     63.48 o 
  -7   4  14      231.00      215.44     59.15 o 
  -6   4  14        5.00       28.60     48.68 o 
  -5   4  14      590.19      461.63     44.65 o 
  -4   4  14     1824.81     1881.86     93.07 o 
  -3   4  14      606.41      631.74     64.68 o 
  -2   4  14       39.45        5.68     46.04 o 
  -1   4  14      957.51     1010.78     65.19 o 
   0   4  14     1265.25     1397.85    106.12 o 
   1   4  14     1564.61     1351.59     43.86 o 
   2   4  14      444.45      554.21     66.09 o 
   3   4  14      160.37      211.74     56.90 o 
   4   4  14      368.20      393.14     66.17 o 
   5   4  14       98.06       82.20     53.85 o 
   6   4  14       31.22       32.95     59.53 o 
   7   4  14       17.59       62.87     60.52 o 
   8   4  14      272.20      270.24     80.77 o 
   9   4  14      945.21      980.57     98.18 o 
  10   4  14       50.53        5.89     71.81 o 
  11   4  14      401.75      343.10     97.37 o 
 -13   5  14      105.27       96.44     70.35 o 
 -12   5  14      133.91       87.93     82.00 o 
 -11   5  14      392.75      359.19     87.50 o 
 -10   5  14       63.82       68.98     75.82 o 
  -9   5  14      163.45      198.97     81.09 o 
  -8   5  14        3.49       32.22     66.31 o 
  -7   5  14      802.52      868.83     94.70 o 
  -6   5  14       71.20       36.00     60.61 o 
  -5   5  14      314.04      412.94     64.89 o 
  -4   5  14        9.49       38.97     51.18 o 
  -3   5  14      399.26      378.82     61.32 o 
  -2   5  14      710.28      457.09     43.22 o 
  -1   5  14      549.97      599.76     68.46 o 
   0   5  14      144.16       81.64     34.51 o 
   1   5  14        1.34       41.40     46.18 o 
   2   5  14       15.27       36.11     50.97 o 
   3   5  14      310.06      403.87     60.53 o 
   4   5  14       12.37       26.06     54.85 o 
   5   5  14        0.16       76.65     76.65 o 
   6   5  14       70.62       60.96     68.79 o 
   7   5  14      287.81      150.26     84.74 o 
   8   5  14      251.99      207.96     73.09 o 
   9   5  14       32.90        0.00     72.58 o 
  10   5  14       35.21       40.22     80.44 o 
 -12   6  14        2.57       34.94     60.59 o 
 -11   6  14       20.05       22.76     66.01 o 
 -10   6  14       32.85       60.15     73.58 o 
  -9   6  14       92.69       67.41     73.33 o 
  -8   6  14      593.52      554.17     85.85 o 
  -7   6  14        3.68        0.00     69.96 o 
  -6   6  14      885.02     1034.81     93.02 o 
  -5   6  14       10.46       63.82     63.82 o 
  -4   6  14      111.97      146.12     63.10 o 
  -3   6  14      110.95       19.01     57.02 o 
  -2   6  14      191.88       36.54     53.99 o 
  -1   6  14      607.48      716.20     77.98 o 
   0   6  14      155.52      211.07     66.48 o 
   1   6  14      229.67      343.48     63.76 o 
   2   6  14        3.27        3.59     57.07 o 
   3   6  14      419.28      371.44     67.82 o 
   4   6  14      468.43      370.62     72.14 o 
   5   6  14       83.24      102.92     65.46 o 
   6   6  14       47.86       59.52     63.77 o 
   7   6  14      390.38      539.92     80.32 o 
   8   6  14       15.25       46.46     68.64 o 
   9   6  14       16.00       59.55     67.33 o 
 -11   7  14       49.27       77.60     77.60 o 
 -10   7  14      284.87      136.91     76.95 o 
  -9   7  14       22.39       63.56     67.37 o 
  -8   7  14      108.80      234.03     60.43 o 
  -7   7  14      253.17      301.13     73.77 o 
  -6   7  14        4.15        9.33     60.41 o 
  -5   7  14       57.21       53.59     61.80 o 
  -4   7  14       56.89        4.34     63.42 o 
  -3   7  14       53.45       41.49     68.08 o 
  -2   7  14      424.45      557.53     72.41 o 
  -1   7  14      208.58       11.57     62.35 o 
   0   7  14     1639.09     1131.43    719.90 o 
   1   7  14        2.37       30.77     60.58 o 
   2   7  14       58.63       19.52     62.48 o 
   3   7  14      161.78      167.53     59.76 o 
   4   7  14       29.16       21.16     58.55 o 
   5   7  14        0.42        8.87     59.65 o 
   6   7  14      148.55      136.16     68.81 o 
   7   7  14      257.90      304.50     65.18 o 
   8   7  14      144.58       50.96     61.44 o 
  -9   8  14      141.56      145.15     74.73 o 
  -8   8  14        0.04       81.41     60.32 o 
  -7   8  14       14.02       49.22     56.18 o 
  -6   8  14       89.16       43.09     63.64 o 
  -5   8  14       25.35       67.34     67.34 o 
  -4   8  14      105.47      190.10     65.37 o 
  -3   8  14       32.38       13.20     59.14 o 
  -2   8  14        4.88       12.82     57.44 o 
  -1   8  14        2.74        0.00     58.25 o 
   0   8  14       96.35      118.57     40.70 o 
   1   8  14      402.25      486.85     68.97 o 
   2   8  14        1.48       33.28     58.46 o 
   3   8  14        6.71      119.08     62.91 o 
   4   8  14      113.71       74.37     64.51 o 
   5   8  14       16.59       95.14     58.25 o 
   6   8  14       17.85       23.21     63.96 o 
  -6   9  14      159.59       94.27     69.82 o 
  -5   9  14      125.09       32.61     53.33 o 
  -4   9  14       20.09       64.87     64.87 o 
  -3   9  14        8.97       43.76     58.79 o 
  -2   9  14      120.70       63.04     55.10 o 
  -1   9  14       50.76      139.55     59.98 o 
   0   9  14       11.26       24.27     40.68 o 
   1   9  14       90.69      123.04     61.13 o 
   2   9  14      158.35       12.32     54.45 o 
   3   9  14       58.83       33.94     67.47 o 
   4   9  14       68.25       12.86     67.83 o 
 -15   1  15      431.50      375.82     91.76 o 
 -14   1  15        4.15        0.00     75.75 o 
 -13   1  15      266.80      394.14     80.73 o 
 -12   1  15      675.39      673.41     92.97 o 
 -11   1  15      407.71      291.35     85.45 o 
 -10   1  15       54.28      149.78     57.85 o 
  -9   1  15      314.65      312.30     68.41 o 
  -8   1  15      449.02      551.12     70.14 o 
  -7   1  15        3.65       34.52     46.63 o 
  -6   1  15       51.69       47.77     44.83 o 
  -5   1  15    10812.53    11405.02    177.12 o 
  -4   1  15      129.56        7.33     38.89 o 
  -3   1  15     4672.63     4638.34    108.07 o 
  -2   1  15     4400.32     4900.77    110.22 o 
  -1   1  15      653.42      585.64     59.06 o 
   0   1  15      566.47      612.24    177.50 o 
   1   1  15       42.08       45.15     40.20 o 
   2   1  15    13723.27    15068.96    197.40 o 
   3   1  15      548.63      586.75     60.75 o 
   4   1  15      127.50      147.48     44.18 o 
   5   1  15      285.54      381.82     63.35 o 
   6   1  15     2906.49     2867.48    117.89 o 
   7   1  15      264.16      178.79     73.37 o 
   8   1  15      129.51       92.85     66.50 o 
   9   1  15       16.42       71.41     64.45 o 
  10   1  15      173.84      200.30     72.21 o 
  11   1  15      298.45      326.43     93.26 o 
  12   1  15      114.98       80.47     80.47 o 
 -15   2  15        8.62      214.51     73.23 o 
 -14   2  15      493.94      454.26     92.93 o 
 -13   2  15        1.63        5.72     76.17 o 
 -12   2  15      494.74      563.06     83.58 o 
 -11   2  15      376.48      323.11     71.80 o 
 -10   2  15        6.69       50.75     66.37 o 
  -9   2  15       14.48       54.03     58.53 o 
  -8   2  15      470.51      375.20     70.74 o 
  -7   2  15     3193.12     3282.29    119.15 o 
  -6   2  15     2398.36     2560.81    101.14 o 
  -5   2  15     2617.87     2793.21     95.83 o 
  -4   2  15      587.00      535.80     48.49 o 
  -3   2  15     2171.52     2277.15     83.35 o 
  -2   2  15     1786.75     1564.09     58.91 o 
  -1   2  15     5042.31     5508.12    121.39 o 
   0   2  15     1489.40     1587.49    105.92 o 
   1   2  15      134.73      139.33     39.97 o 
   2   2  15      595.25      555.27     69.06 o 
   3   2  15     3282.70     3466.32    109.83 o 
   4   2  15      812.66      896.46     76.81 o 
   5   2  15      310.62      315.46     52.09 o 
   6   2  15     1926.20     2160.61    110.60 o 
   7   2  15      723.43      781.51     88.32 o 
   8   2  15      985.31     1118.85    101.21 o 
   9   2  15       70.49       71.88     68.16 o 
  10   2  15        0.01       16.58     71.85 o 
  11   2  15        9.65       84.90     84.90 o 
  12   2  15      163.43      103.80     74.87 o 
 -14   3  15      192.21        5.94     97.37 o 
 -13   3  15       67.35       29.81     81.38 o 
 -12   3  15       98.07      151.96     74.70 o 
 -11   3  15       91.54       84.11     72.47 o 
 -10   3  15      134.05      246.97     67.41 o 
  -9   3  15      914.62      764.94     82.99 o 
  -8   3  15      392.05      366.26     69.07 o 
  -7   3  15      239.83      296.04     56.47 o 
  -6   3  15       70.64       23.05     50.33 o 
  -5   3  15       19.67       55.18     40.35 o 
  -4   3  15       25.52       71.78     36.77 o 
  -3   3  15     2326.62     2082.39     42.10 o 
  -2   3  15       30.65       31.93     45.04 o 
  -1   3  15      691.66      844.90     61.32 o 
   0   3  15      868.88      319.67    351.15 o 
   1   3  15      318.95      273.30     48.49 o 
   2   3  15      248.81      190.46     38.06 o 
   3   3  15        5.98        8.91     43.46 o 
   4   3  15     1490.83     1721.50     91.15 o 
   5   3  15       14.35       58.86     58.86 o 
   6   3  15        7.71       51.80     57.10 o 
   7   3  15      326.21      339.53     68.86 o 
   8   3  15      578.20      609.97     87.23 o 
   9   3  15       75.47       37.05     67.41 o 
  10   3  15      131.50       45.72     80.60 o 
  11   3  15      109.38       18.17     78.52 o 
 -14   4  15        7.28       12.38     77.11 o 
 -13   4  15       25.16       54.13     81.50 o 
 -12   4  15       38.63      155.46     69.72 o 
 -11   4  15        2.92       80.02     80.02 o 
 -10   4  15        7.18      137.23     67.34 o 
  -9   4  15        0.19       23.46     62.13 o 
  -8   4  15       23.66       34.49     63.33 o 
  -7   4  15     1083.86     1125.52     83.21 o 
  -6   4  15     1062.57      760.03     56.81 o 
  -5   4  15       26.17       78.30     46.27 o 
  -4   4  15       72.82      122.17     49.69 o 
  -3   4  15     1208.88     1007.99     72.70 o 
  -2   4  15      371.54      409.01     53.97 o 
  -1   4  15      997.59     1097.33     75.28 o 
   0   4  15        2.55        6.21     32.27 o 
   1   4  15      496.28      568.11     70.61 o 
   2   4  15      155.86      158.08     51.07 o 
   3   4  15     2207.21     2187.33    106.30 o 
   4   4  15      489.91      486.34     72.25 o 
   5   4  15      100.27        3.96     63.31 o 
   6   4  15       66.25       79.87     66.08 o 
   7   4  15       19.52       71.61     71.61 o 
   8   4  15        2.04       74.44     74.44 o 
   9   4  15      186.56      209.80     87.08 o 
  10   4  15       76.00       85.12     85.12 o 
  11   4  15       10.98       86.22     86.22 o 
 -13   5  15        0.16      107.11     71.59 o 
 -12   5  15        3.46        0.00     75.08 o 
 -11   5  15      176.44      201.08     82.23 o 
 -10   5  15       50.42      132.43     66.52 o 
  -9   5  15      230.77      263.07     70.52 o 
  -8   5  15      350.73      296.58     73.23 o 
  -7   5  15      505.46      647.74     82.02 o 
  -6   5  15       65.49       20.21     60.03 o 
  -5   5  15     1581.99     1447.54     99.04 o 
  -4   5  15     1069.69     1194.07     88.56 o 
  -3   5  15      257.62      247.03     57.62 o 
  -2   5  15      224.00      299.26     60.41 o 
  -1   5  15      805.21      820.80     76.55 o 
   0   5  15      168.20       81.97    125.55 o 
   1   5  15        3.44       50.45     50.45 o 
   2   5  15       76.49       10.09     50.43 o 
   3   5  15       19.44       43.31     57.75 o 
   4   5  15      208.71      291.53     63.28 o 
   5   5  15     2757.74     2706.04     63.55 o 
   6   5  15       19.55        4.44     62.60 o 
   7   5  15      385.57      449.39     80.84 o 
   8   5  15       49.43       51.24     72.41 o 
   9   5  15        9.63       16.51     64.40 o 
  10   5  15        1.77       73.99     70.23 o 
 -12   6  15       57.49      132.12     67.13 o 
 -11   6  15        8.78      151.80     65.05 o 
 -10   6  15      167.54        5.14     72.56 o 
  -9   6  15        0.15       56.76     67.19 o 
  -8   6  15      549.67      709.88     84.23 o 
  -7   6  15      133.95      249.85     67.09 o 
  -6   6  15      170.99      144.61     61.40 o 
  -5   6  15     1179.81     1136.88     93.32 o 
  -4   6  15      397.35      505.23     70.97 o 
  -3   6  15       35.50      177.91     56.53 o 
  -2   6  15     2845.75     2581.39     57.40 o 
  -1   6  15     2858.82     2984.28    120.93 o 
   0   6  15        0.82       33.85     35.83 o 
   1   6  15       23.30       10.76     53.83 o 
   2   6  15      496.89      400.42     74.25 o 
   3   6  15       12.05       19.56     63.29 o 
   4   6  15       51.77      115.08     65.84 o 
   5   6  15       27.00      109.11     56.90 o 
   6   6  15      143.12      203.81     74.92 o 
   7   6  15       27.40      176.64     57.48 o 
   8   6  15      305.76      356.40     73.35 o 
   9   6  15        9.73       53.95     69.58 o 
 -11   7  15      226.06       71.51     67.54 o 
 -10   7  15      111.98      124.03     67.19 o 
  -9   7  15       73.81      125.58     63.06 o 
  -8   7  15       24.67       35.44     68.72 o 
  -7   7  15        0.08       67.99     65.29 o 
  -6   7  15       16.89       58.85     58.85 o 
  -5   7  15      410.56      493.42     70.57 o 
  -4   7  15        4.43       12.83     62.51 o 
  -3   7  15      203.69       21.00     55.12 o 
  -2   7  15      587.66      499.87     53.22 o 
  -1   7  15      555.67      613.42     77.81 o 
   0   7  15       83.40       41.81     41.81 o 
   1   7  15        0.03        7.76     61.09 o 
   2   7  15       30.10       84.17     54.18 o 
   3   7  15        4.87       12.60     59.11 o 
   4   7  15      174.11      246.59     64.07 o 
   5   7  15       69.95      167.34     55.30 o 
   6   7  15        5.44       18.80     62.19 o 
   7   7  15       68.57       88.40     64.64 o 
   8   7  15       34.51      136.69     60.23 o 
  -9   8  15      168.15      193.89     65.09 o 
  -8   8  15       77.09       30.06     72.53 o 
  -7   8  15       24.73       49.00     59.68 o 
  -6   8  15      135.99       33.34     68.16 o 
  -5   8  15      286.34      297.35     62.03 o 
  -4   8  15      478.04      392.83     77.29 o 
  -3   8  15        4.37       35.04     62.42 o 
  -2   8  15       63.42       25.26     59.41 o 
  -1   8  15      169.55      246.56     66.67 o 
   0   8  15      388.06      285.38    185.22 o 
   1   8  15      188.23       48.95     59.19 o 
   2   8  15       57.83       66.48     65.15 o 
   3   8  15       77.22       12.81     58.77 o 
   4   8  15       29.38        8.80     65.48 o 
   5   8  15        2.78       66.53     66.53 o 
   6   8  15        9.43       32.45     63.19 o 
  -6   9  15        3.07       37.36     56.03 o 
  -5   9  15       60.32       41.19     57.93 o 
  -4   9  15        4.86       53.84     56.84 o 
  -3   9  15       43.84      121.25     52.86 o 
  -2   9  15        5.42      109.34     45.46 o 
  -1   9  15        1.83        8.02     56.54 o 
   0   9  15       13.10       53.45     38.75 o 
   1   9  15       19.17       24.69     56.84 o 
   2   9  15       46.72       16.73     57.20 o 
   3   9  15      152.37      193.51     63.99 o 
 -15   0  16       74.54       72.93     80.28 o 
 -14   0  16        2.73       70.17     73.13 o 
 -13   0  16       13.30       33.08     63.71 o 
 -12   0  16       88.22       87.57     73.28 o 
 -11   0  16      625.31      681.21     82.66 o 
 -10   0  16       17.72       65.90     65.90 o 
  -9   0  16     5501.44     5705.63    158.09 o 
  -8   0  16      246.79      171.17     58.64 o 
  -7   0  16        8.56       36.92     40.96 o 
  -6   0  16      335.24      390.34     52.15 o 
  -5   0  16     8456.80     9118.97    159.31 o 
  -4   0  16      176.41      253.52     42.61 o 
  -3   0  16     1756.72     2162.04     75.22 o 
  -2   0  16       85.38       98.89     31.76 o 
  -1   0  16     1872.52     2150.86     70.54 o 
   0   0  16       16.76       26.52     22.89 o 
   1   0  16      295.26      182.53     30.37 o 
   2   0  16     5894.89     5424.62    118.50 o 
   3   0  16       79.80       74.49     37.24 o 
   4   0  16       75.85       91.18     42.55 o 
   5   0  16     3832.71     4352.27    131.96 o 
   6   0  16     4824.55     4805.86    151.94 o 
   7   0  16       65.39       26.44     69.87 o 
   8   0  16      117.59       83.12     68.31 o 
   9   0  16        7.47       73.53     73.53 o 
  10   0  16       24.21       46.54     69.16 o 
  11   0  16       18.24       49.77     73.70 o 
  12   0  16      201.14      213.09     81.64 o 
 -15   1  16       71.79      160.84     74.98 o 
 -14   1  16       20.96       71.95     82.22 o 
 -13   1  16        9.39        5.63     72.57 o 
 -12   1  16       23.02       26.75     72.60 o 
 -11   1  16      192.81       78.08     70.39 o 
 -10   1  16       52.71      164.92     56.03 o 
  -9   1  16       45.72       16.35     59.09 o 
  -8   1  16     4526.37     4675.67    144.98 o 
  -7   1  16      477.04      422.80     63.33 o 
  -6   1  16        4.47        8.83     43.57 o 
  -5   1  16      156.17      192.93     45.49 o 
  -4   1  16     1727.03     2116.33     82.66 o 
  -3   1  16        8.48       21.29     38.66 o 
  -2   1  16      810.31      607.50     34.53 o 
  -1   1  16      691.82      799.61     63.81 o 
   0   1  16        2.29       51.21     51.21 o 
   1   1  16     1503.82     1680.83     83.05 o 
   2   1  16     2048.42     2359.61     89.19 o 
   3   1  16     1070.26     1005.20     71.76 o 
   4   1  16       82.58       68.49     44.32 o 
   5   1  16     1988.24     2057.19     97.32 o 
   6   1  16      120.34      173.01     61.27 o 
   7   1  16      118.67      128.99     65.11 o 
   8   1  16      184.36      172.03     72.92 o 
   9   1  16      396.92      360.88     82.56 o 
  10   1  16        4.74       84.77     69.92 o 
  11   1  16        1.57       48.11     76.97 o 
  12   1  16        1.30       12.59     71.50 o 
 -15   2  16        3.41       81.85     81.85 o 
 -14   2  16        2.21       79.19     83.40 o 
 -13   2  16       44.79       29.33     80.53 o 
 -12   2  16       92.64      164.14     70.89 o 
 -11   2  16       21.28       40.62     65.12 o 
 -10   2  16     1511.32     1446.11    110.74 o 
  -9   2  16      123.74      173.42     60.57 o 
  -8   2  16      718.59      590.19     74.64 o 
  -7   2  16        5.30       73.10     42.38 o 
  -6   2  16       31.38       28.23     49.26 o 
  -5   2  16      491.14      480.79     55.91 o 
  -4   2  16       24.63       35.35     37.66 o 
  -3   2  16      687.96      553.93     57.92 o 
  -2   2  16     4044.40     4368.36    113.79 o 
  -1   2  16     1358.80     1418.20     77.32 o 
   0   2  16     1777.96     1418.06    975.08 o 
   1   2  16      259.50      193.09     48.55 o 
   2   2  16     2146.31     2241.31     95.18 o 
   3   2  16       10.18       63.95     63.95 o 
   4   2  16       18.35        3.45     51.18 o 
   5   2  16       74.20      143.53     46.87 o 
   6   2  16      697.17      639.20     77.59 o 
   7   2  16     2273.56     2592.14    130.91 o 
   8   2  16      539.14      583.44     94.18 o 
   9   2  16       40.05        5.50     70.28 o 
  10   2  16       19.29       39.76     81.35 o 
  11   2  16       32.01       71.13     84.53 o 
  12   2  16      343.67      224.95     95.70 o 
 -14   3  16        3.18       18.62     81.46 o 
 -13   3  16        0.74       35.38     72.60 o 
 -12   3  16       24.82      140.75     72.89 o 
 -11   3  16      167.73      236.68     73.37 o 
 -10   3  16      792.82      857.23     90.27 o 
  -9   3  16       23.45       26.73     59.19 o 
  -8   3  16      696.81      769.28     80.38 o 
  -7   3  16        2.15       29.59     53.03 o 
  -6   3  16      998.48      756.09     46.52 o 
  -5   3  16       71.62       88.97     43.89 o 
  -4   3  16       62.82        2.93     43.26 o 
  -3   3  16     1964.21     2132.26     90.17 o 
  -2   3  16      126.26      114.29     42.86 o 
  -1   3  16      510.44      546.57     59.23 o 
   0   3  16     5383.90     4227.03   2717.81 o 
   1   3  16      603.79      405.01     37.64 o 
   2   3  16     2040.81     2203.58     94.75 o 
   3   3  16        1.32       52.55     52.55 o 
   4   3  16       22.13       60.67     60.67 o 
   5   3  16      162.96      154.55     72.66 o 
   6   3  16      150.99      136.64     67.44 o 
   7   3  16       40.73       27.35     61.82 o 
   8   3  16      261.44      237.72     68.26 o 
   9   3  16       99.63      139.22     71.10 o 
  10   3  16       23.76       62.97     57.67 o 
  11   3  16      191.42      149.83     82.04 o 
 -14   4  16        0.07       30.27     68.25 o 
 -13   4  16       19.33       95.01     64.70 o 
 -12   4  16       96.70       97.51     73.89 o 
 -11   4  16       23.64       59.47     74.97 o 
 -10   4  16      109.68       45.67     70.08 o 
  -9   4  16       51.18      170.71     63.78 o 
  -8   4  16        1.01       60.74     60.74 o 
  -7   4  16        6.42       24.43     58.64 o 
  -6   4  16      114.50       41.44     59.47 o 
  -5   4  16      304.30      334.18     61.51 o 
  -4   4  16      215.66      280.23     60.71 o 
  -3   4  16     5183.15     5389.77    144.70 o 
  -2   4  16     1195.64     1160.59     75.51 o 
  -1   4  16       77.98      177.43     42.41 o 
   0   4  16      576.49      256.54    210.97 o 
   1   4  16     2375.83     2498.54    101.84 o 
   2   4  16        0.34       39.21     52.26 o 
   3   4  16      217.78       54.84     47.17 o 
   4   4  16      767.54      670.66     85.49 o 
   5   4  16        0.85       60.82     60.82 o 
   6   4  16      346.11      402.35     70.20 o 
   7   4  16      122.94       42.05     76.04 o 
   8   4  16      428.31      278.92     85.46 o 
   9   4  16        8.44       73.92     73.92 o 
  10   4  16       93.24       80.19     83.55 o 
  11   4  16        0.19       59.27     69.52 o 
 -13   5  16       46.23      117.63     78.06 o 
 -12   5  16       97.91       17.09     78.03 o 
 -11   5  16      700.10      743.56    103.54 o 
 -10   5  16        4.64       15.57     74.88 o 
  -9   5  16      125.84       89.83     72.95 o 
  -8   5  16      994.51      853.15     88.38 o 
  -7   5  16       40.86       17.28     67.34 o 
  -6   5  16      420.08      475.91     71.26 o 
  -5   5  16       77.02      147.92     58.24 o 
  -4   5  16       59.89        3.45     60.47 o 
  -3   5  16        1.32       35.77     50.54 o 
  -2   5  16       16.74       52.39     52.39 o 
  -1   5  16      195.85      244.48     60.03 o 
   0   5  16       27.94       55.24     38.10 o 
   1   5  16      372.54      469.41     60.53 o 
   2   5  16       38.67       21.21     51.44 o 
   3   5  16      471.29      602.59     69.32 o 
   4   5  16      621.62      505.41     60.82 o 
   5   5  16      541.78      540.44     96.78 o 
   6   5  16       56.11       18.08     66.31 o 
   7   5  16       33.32       14.84     65.39 o 
   8   5  16        3.26       72.14     72.14 o 
   9   5  16        0.85        5.37     65.56 o 
  10   5  16        0.03       51.01     73.91 o 
 -12   6  16       24.56       90.86     67.50 o 
 -11   6  16      175.57       22.25     82.50 o 
 -10   6  16       17.30       53.61     69.26 o 
  -9   6  16       55.47       97.56     69.20 o 
  -8   6  16      435.78      387.88     65.57 o 
  -7   6  16       68.93       32.46     69.46 o 
  -6   6  16        1.09        4.53     65.16 o 
  -5   6  16       95.25       67.56     71.50 o 
  -4   6  16       18.16       65.25     58.00 o 
  -3   6  16      600.64      735.95     83.48 o 
  -2   6  16      201.58       72.57     69.87 o 
  -1   6  16       34.77       70.91     67.76 o 
   0   6  16       22.93       26.34     79.42 o 
   1   6  16       24.27       62.80     62.80 o 
   2   6  16      725.49      541.02     88.64 o 
   3   6  16     1019.05     1034.69     87.88 o 
   4   6  16       93.51      113.50     62.13 o 
   5   6  16       15.17       35.58     64.98 o 
   6   6  16       40.70       23.21     64.48 o 
   7   6  16        0.98       59.46     65.10 o 
   8   6  16       17.66       36.32     69.60 o 
   9   6  16      128.50      182.19     65.14 o 
 -10   7  16       19.15       79.96     62.86 o 
  -9   7  16       10.20       46.50     68.72 o 
  -8   7  16      191.14      225.65     65.59 o 
  -7   7  16      327.73      419.99     75.11 o 
  -6   7  16      693.04      825.21     91.80 o 
  -5   7  16      379.16      388.14     73.71 o 
  -4   7  16       19.54       26.32     59.47 o 
  -3   7  16       89.32       63.15     54.36 o 
  -2   7  16       48.42        8.10     55.64 o 
  -1   7  16      464.51      403.39     57.81 o 
   0   7  16      932.09      817.60    568.41 o 
   1   7  16        8.48       12.02     62.96 o 
   2   7  16      358.64      416.10     79.96 o 
   3   7  16       11.96       58.86     58.86 o 
   4   7  16       28.52       66.48     66.48 o 
   5   7  16       89.02       18.11     62.43 o 
   6   7  16        1.19       28.33     72.69 o 
   7   7  16       11.97       63.97     65.82 o 
  -8   8  16        1.81       44.55     65.45 o 
  -7   8  16      141.05      150.03     63.90 o 
  -6   8  16        3.24      142.36     58.00 o 
  -5   8  16       43.72        4.82     69.38 o 
  -4   8  16      147.46      135.12     67.08 o 
  -3   8  16      469.92      498.06     73.98 o 
  -2   8  16      123.75       38.22     66.29 o 
  -1   8  16      366.25      493.03     65.74 o 
   0   8  16       37.20       10.88     47.40 o 
   1   8  16        3.13       59.23     59.23 o 
   2   8  16       11.64       37.94     67.16 o 
   3   8  16       18.27       60.73     60.73 o 
   4   8  16       80.82       70.58     58.96 o 
   5   8  16      263.95      307.35     68.77 o 
  -5   9  16       24.18      108.91     56.75 o 
  -4   9  16       43.87        0.00     55.33 o 
  -3   9  16      116.94      176.52     49.15 o 
  -2   9  16        0.42        0.00     52.53 o 
  -1   9  16        7.09       73.93     50.33 o 
   0   9  16        1.52       24.03     63.19 o 
   1   9  16       28.52       94.04     51.05 o 
   2   9  16       40.90       24.72     58.95 o 
 -15   1  17      303.23      361.15     88.46 o 
 -14   1  17      149.81      238.98     82.43 o 
 -13   1  17       87.31       39.99     71.37 o 
 -12   1  17      260.98      192.12     80.36 o 
 -11   1  17       67.33       10.13     73.38 o 
 -10   1  17       25.42        4.42     65.59 o 
  -9   1  17        2.11        4.37     57.40 o 
  -8   1  17        0.11       25.78     54.01 o 
  -7   1  17      853.17      979.19     75.18 o 
  -6   1  17     1612.67     1847.75     85.97 o 
  -5   1  17       96.00       73.36     48.52 o 
  -4   1  17     1197.83     1323.98     72.29 o 
  -3   1  17      105.41       53.01     37.22 o 
  -2   1  17     1258.71     1102.62     37.00 o 
  -1   1  17      990.85     1075.71     65.31 o 
   0   1  17      737.36      353.93    187.57 o 
   1   1  17     5785.84     5993.05    133.66 o 
   2   1  17      752.08      656.91     74.54 o 
   3   1  17       17.39       14.76     48.24 o 
   4   1  17        2.22       49.05     46.74 o 
   5   1  17      347.78      404.39     65.05 o 
   6   1  17      239.87      329.03     62.33 o 
   7   1  17      354.74      311.71     67.84 o 
   8   1  17      395.98      642.27     80.36 o 
   9   1  17      137.86      117.39     75.99 o 
  10   1  17       36.02      108.88     67.52 o 
  11   1  17       89.49       36.44     72.31 o 
 -14   2  17       53.00       29.99     72.93 o 
 -13   2  17        0.73       67.48     67.48 o 
 -12   2  17       29.88       16.36     78.02 o 
 -11   2  17      127.64       86.57     82.12 o 
 -10   2  17       50.34       28.03     70.08 o 
  -9   2  17       30.75        8.84     65.75 o 
  -8   2  17      331.76      337.81     61.70 o 
  -7   2  17       82.77      160.95     48.34 o 
  -6   2  17      783.76      885.23     74.43 o 
  -5   2  17        0.66       44.23     44.23 o 
  -4   2  17       54.39       11.64     38.39 o 
  -3   2  17        0.98       40.91     40.91 o 
  -2   2  17      123.48      105.75    105.75 o 
  -1   2  17       63.69       52.16     52.16 o 
   0   2  17       44.79      605.44    562.91 o 
   1   2  17     1821.55     1794.99     86.97 o 
   2   2  17     2971.18     3177.84    118.76 o 
   3   2  17      465.44      450.05     59.10 o 
   4   2  17      747.37      865.80     68.02 o 
   5   2  17        0.30       15.24     49.80 o 
   6   2  17       72.40       86.90     69.04 o 
   7   2  17       40.00      203.55     61.42 o 
   8   2  17      363.66      311.03     81.69 o 
   9   2  17       41.21       85.45     72.21 o 
  10   2  17      141.37       90.85     83.18 o 
  11   2  17      306.22      279.00     83.36 o 
 -14   3  17       27.16      139.53     76.88 o 
 -13   3  17        1.16       17.95     84.40 o 
 -12   3  17      190.79      190.94     77.24 o 
 -11   3  17        0.32       42.13     72.30 o 
 -10   3  17      260.21      240.86     77.13 o 
  -9   3  17       32.55       76.83     62.98 o 
  -8   3  17     3161.72     3298.26    141.37 o 
  -7   3  17     1897.67     1917.08     99.31 o 
  -6   3  17      144.30        0.00     47.61 o 
  -5   3  17      747.72      863.11     65.85 o 
  -4   3  17      173.18       45.68     45.68 o 
  -3   3  17     3719.15     4205.05    125.72 o 
  -2   3  17       13.39       43.54     43.54 o 
  -1   3  17     1165.86     1255.77     76.37 o 
   0   3  17        0.08      137.77    300.64 o 
   1   3  17      279.86      335.72     46.69 o 
   2   3  17      913.73     1006.26     77.87 o 
   3   3  17     2969.53     3031.02    114.90 o 
   4   3  17       91.28      136.75     57.87 o 
   5   3  17     2410.57     2684.95    123.77 o 
   6   3  17       39.86       38.51     65.94 o 
   7   3  17       90.82       93.09     65.99 o 
   8   3  17      231.08      206.84     78.00 o 
   9   3  17        9.41       43.42     72.16 o 
  10   3  17      166.41      224.03     76.40 o 
  11   3  17      103.54       53.58     76.79 o 
 -13   4  17        2.43       53.06     73.02 o 
 -12   4  17      350.66      153.84     94.45 o 
 -11   4  17        8.66      113.86     66.97 o 
 -10   4  17      146.09      138.02     70.23 o 
  -9   4  17      538.34      486.81     80.83 o 
  -8   4  17     1014.62      958.67     98.08 o 
  -7   4  17      195.90      119.95     63.01 o 
  -6   4  17      220.16      215.73     62.75 o 
  -5   4  17        0.60       43.65     49.55 o 
  -4   4  17     2309.94     2161.88    103.19 o 
  -3   4  17       57.33       58.17     58.17 o 
  -2   4  17        0.51       35.75     45.96 o 
  -1   4  17      175.62      223.85     48.01 o 
   0   4  17     1605.70     1826.89    105.65 o 
   1   4  17        0.06       69.84     69.84 o 
   2   4  17     1710.89     1264.30     47.44 o 
   3   4  17      568.07      719.05     77.34 o 
   4   4  17      917.87      848.25     88.09 o 
   5   4  17      493.97      456.78     66.70 o 
   6   4  17       27.69        9.06     67.36 o 
   7   4  17      609.78      498.61     84.81 o 
   8   4  17      139.48      174.95     75.54 o 
   9   4  17       24.75      125.59     71.76 o 
  10   4  17      124.14      183.26     83.45 o 
 -13   5  17       19.22      122.14     69.27 o 
 -12   5  17       80.45       11.14     75.16 o 
 -11   5  17      123.70       32.84     88.72 o 
 -10   5  17      144.60       26.45     78.77 o 
  -9   5  17      547.52      718.48     81.81 o 
  -8   5  17        3.76       14.23     62.81 o 
  -7   5  17      557.88      483.00     61.85 o 
  -6   5  17      305.65      325.85     72.99 o 
  -5   5  17     1425.19     1486.94     94.31 o 
  -4   5  17      125.64      140.88     52.11 o 
  -3   5  17     1189.39     1325.36     93.22 o 
  -2   5  17      409.81      404.57     59.94 o 
  -1   5  17     1100.61     1174.07     83.28 o 
   0   5  17       67.95      120.99     36.50 o 
   1   5  17      375.35      422.76     65.25 o 
   2   5  17      171.58       53.99     53.99 o 
   3   5  17       64.44       69.08     62.16 o 
   4   5  17        0.44       12.31     59.93 o 
   5   5  17       49.91       78.15     62.52 o 
   6   5  17       55.02       14.07     67.67 o 
   7   5  17      182.97      230.86     76.23 o 
   8   5  17       87.45      114.54     74.94 o 
   9   5  17        2.14       59.68     65.44 o 
 -12   6  17      160.64      100.56     77.32 o 
 -11   6  17      187.29      165.14     75.16 o 
 -10   6  17       14.60      154.96     55.11 o 
  -9   6  17      128.86       56.65     72.20 o 
  -8   6  17        0.13       63.82     63.82 o 
  -7   6  17      189.69      131.18     66.71 o 
  -6   6  17      895.29      907.83     97.88 o 
  -5   6  17      160.10      154.77     70.70 o 
  -4   6  17      596.77      447.62     76.17 o 
  -3   6  17       25.42       20.13     56.56 o 
  -2   6  17      249.99      167.39     67.71 o 
  -1   6  17       14.11       15.13     54.28 o 
   0   6  17      210.66      250.28     73.89 o 
   1   6  17      240.47       58.41     58.41 o 
   2   6  17     2853.80     2770.56    125.03 o 
   3   6  17       55.32       36.99     57.27 o 
   4   6  17      176.29       34.04     68.09 o 
   5   6  17      265.37      441.54     72.74 o 
   6   6  17      204.86      156.17     67.94 o 
   7   6  17        1.92       15.05     63.72 o 
   8   6  17        4.07       15.72     59.94 o 
 -10   7  17       36.99       52.32     63.08 o 
  -9   7  17        7.84       61.43     61.43 o 
  -8   7  17       35.12       99.50     63.59 o 
  -7   7  17       36.57        9.85     70.50 o 
  -6   7  17        7.84       83.93     53.69 o 
  -5   7  17        3.38       63.62     55.80 o 
  -4   7  17     1148.02     1302.17     96.87 o 
  -3   7  17      201.79      140.80     70.40 o 
  -2   7  17      423.78      650.78     75.42 o 
  -1   7  17      183.18       16.13     68.92 o 
   0   7  17       69.46       43.25     42.54 o 
   1   7  17      139.80      223.12     63.27 o 
   2   7  17       21.35        4.26     59.16 o 
   3   7  17        2.47       54.76     54.76 o 
   4   7  17        3.01        8.94     54.58 o 
   5   7  17       14.08      100.95     52.34 o 
   6   7  17       19.81      156.82     63.19 o 
   7   7  17        9.26       24.35     61.33 o 
  -8   8  17       55.76       92.50     60.92 o 
  -7   8  17        0.87       23.99     57.21 o 
  -6   8  17       17.86        4.68     63.66 o 
  -5   8  17       61.94      147.87     55.57 o 
  -4   8  17        6.74        0.00     58.60 o 
  -3   8  17        1.86       54.03     54.03 o 
  -2   8  17      410.43      349.01     56.09 o 
  -1   8  17       13.51       12.41     55.40 o 
   0   8  17       57.01       58.03     41.29 o 
   1   8  17      201.85       12.52     52.66 o 
   2   8  17      171.94      249.35     62.98 o 
   3   8  17       28.36       77.81     56.97 o 
   4   8  17       60.28       26.49     63.09 o 
   5   8  17        7.61        9.10     64.09 o 
  -5   9  17       26.56       61.57     61.57 o 
  -4   9  17       45.82       21.84     57.84 o 
  -3   9  17       95.27        8.38     54.68 o 
  -2   9  17        5.00        4.31     52.89 o 
  -1   9  17        2.24       16.54     52.71 o 
   0   9  17       61.78       77.25     99.77 o 
   1   9  17       23.12       24.38     54.77 o 
   2   9  17        0.33       53.41     56.75 o 
 -15   0  18      212.36      195.96     80.44 o 
 -14   0  18        0.49      179.29     65.09 o 
 -13   0  18       83.83       66.26     63.30 o 
 -12   0  18      449.34      392.54     83.82 o 
 -11   0  18       29.42       66.73     61.27 o 
 -10   0  18       29.11       13.29     60.41 o 
  -9   0  18      109.14      175.50     65.07 o 
  -8   0  18     8456.64     8302.16    187.07 o 
  -7   0  18     1232.92     1235.86     80.36 o 
  -6   0  18      632.35      650.85     60.03 o 
  -5   0  18     1500.50     1707.76     80.69 o 
  -4   0  18     7018.19     7200.75    145.93 o 
  -3   0  18     1959.16     2280.12     84.17 o 
  -2   0  18       27.86       19.18     35.77 o 
  -1   0  18    11558.28    11566.82    167.52 o 
   0   0  18     8883.79     8407.34    102.21 o 
   1   0  18      410.44      267.82     36.64 o 
   2   0  18     3278.70     3597.23    105.62 o 
   3   0  18     2711.18     2486.76     97.15 o 
   4   0  18     1917.82     1868.00     95.26 o 
   5   0  18     3838.39     3742.04    136.30 o 
   6   0  18       86.65      120.72     60.36 o 
   7   0  18     1106.70     1352.35    103.26 o 
   8   0  18        2.07       51.27     62.66 o 
   9   0  18      237.20      331.79     83.74 o 
  10   0  18       48.92       36.22     83.68 o 
  11   0  18       20.67       94.50     73.44 o 
 -15   1  18      104.55       54.71     84.80 o 
 -14   1  18       90.58      142.39     78.46 o 
 -13   1  18       65.02      153.59     73.16 o 
 -12   1  18      192.83      128.72     79.82 o 
 -11   1  18       19.64       73.12     73.12 o 
 -10   1  18      285.55      274.93     71.23 o 
  -9   1  18       72.55      221.84     55.78 o 
  -8   1  18       12.37       61.11     61.11 o 
  -7   1  18       28.00       13.81     46.84 o 
  -6   1  18      367.98      419.15     57.19 o 
  -5   1  18     1221.52     1170.21     77.12 o 
  -4   1  18      154.13      134.56     41.23 o 
  -3   1  18      597.15      637.59     57.90 o 
  -2   1  18        6.12       36.68     45.72 o 
  -1   1  18       77.48        5.06     46.07 o 
   0   1  18      439.71      170.25    170.25 o 
   1   1  18       26.65       19.62     63.88 o 
   2   1  18      634.93      575.38     64.24 o 
   3   1  18      412.48      470.11     62.12 o 
   4   1  18      174.94      235.34     51.46 o 
   5   1  18      753.14      778.05     83.71 o 
   6   1  18      499.50      662.95     78.25 o 
   7   1  18      226.18      179.13     69.23 o 
   8   1  18        0.65       10.40     66.70 o 
   9   1  18        9.76       10.96     73.68 o 
  10   1  18        0.16        0.00     68.00 o 
  11   1  18       44.58       42.40     75.62 o 
 -14   2  18       89.04       96.18     78.90 o 
 -13   2  18       61.42       85.55     85.55 o 
 -12   2  18      452.35      439.24     83.64 o 
 -11   2  18       61.25       66.60     71.64 o 
 -10   2  18        0.72       18.91     63.67 o 
  -9   2  18      144.93      118.51     63.96 o 
  -8   2  18     1284.18     1207.32     86.77 o 
  -7   2  18     1452.20     1751.36     93.37 o 
  -6   2  18       65.31      126.04     51.62 o 
  -5   2  18        5.78       63.86     45.52 o 
  -4   2  18      527.03      548.13     54.94 o 
  -3   2  18     2970.14     3659.10    111.76 o 
  -2   2  18       81.84       33.89     41.93 o 
  -1   2  18     1489.40     1657.84     78.62 o 
   0   2  18       79.67       86.11    226.03 o 
   1   2  18      130.84       53.03     59.24 o 
   2   2  18      161.77      183.26     72.96 o 
   3   2  18     1025.83     1136.11     83.27 o 
   4   2  18      158.62      215.38     63.52 o 
   5   2  18       69.08      148.72     56.80 o 
   6   2  18       92.39       85.36     62.24 o 
   7   2  18        2.43       72.89     72.89 o 
   8   2  18        0.37        0.00     68.73 o 
   9   2  18      216.73      238.27     85.14 o 
  10   2  18        0.87       46.09     74.33 o 
  11   2  18       16.72      136.40     79.21 o 
 -14   3  18        1.69       23.94     72.94 o 
 -13   3  18        0.79       35.20     78.62 o 
 -12   3  18      126.31       72.87     70.44 o 
 -11   3  18       73.43      148.63     66.89 o 
 -10   3  18       46.53       74.28     66.79 o 
  -9   3  18      123.63      137.74     77.90 o 
  -8   3  18     1182.91     1124.08    101.35 o 
  -7   3  18      290.35      291.61     63.45 o 
  -6   3  18      119.68      120.88     48.72 o 
  -5   3  18      247.48      454.59     62.91 o 
  -4   3  18      441.46      488.19     61.62 o 
  -3   3  18      345.16      344.32     54.58 o 
  -2   3  18       58.20      169.94     45.93 o 
  -1   3  18      436.70      316.42     47.08 o 
   0   3  18       30.04       38.45     38.45 o 
   1   3  18        4.24       60.25     41.84 o 
   2   3  18       15.48       13.40     54.13 o 
   3   3  18       27.91       10.67     65.14 o 
   4   3  18       90.62       34.04     57.31 o 
   5   3  18        3.03       71.17     71.17 o 
   6   3  18      939.45      886.02     89.87 o 
   7   3  18       43.16       19.25     68.81 o 
   8   3  18      220.75      185.11     76.26 o 
   9   3  18      141.38      104.03     71.28 o 
  10   3  18       37.15       34.68     81.11 o 
 -13   4  18      291.69      415.45     83.65 o 
 -12   4  18        2.13       51.22     80.33 o 
 -11   4  18       31.50       10.76     75.35 o 
 -10   4  18      223.41      174.68     77.03 o 
  -9   4  18       16.11       82.19     57.84 o 
  -8   4  18      836.03      650.25     63.68 o 
  -7   4  18       29.44       88.36     59.51 o 
  -6   4  18      369.44      363.92     70.17 o 
  -5   4  18     2269.68     2381.19    112.94 o 
  -4   4  18       66.82      108.84    108.84 o 
  -3   4  18      231.40      311.73     63.26 o 
  -2   4  18      306.33      314.67     57.27 o 
  -1   4  18       67.34      109.98     55.26 o 
   0   4  18      946.71      799.07     54.19 o 
   1   4  18     4802.81     3936.56     50.26 o 
   2   4  18      106.41       10.37     54.02 o 
   3   4  18      193.34      297.55     64.66 o 
   4   4  18      159.41      114.88     67.93 o 
   5   4  18      169.57      165.44     70.74 o 
   6   4  18        0.06       27.47     62.23 o 
   7   4  18       60.15        9.54     73.55 o 
   8   4  18      221.21      349.02     81.96 o 
   9   4  18      407.04      346.45     87.57 o 
  10   4  18       89.53      160.30     78.83 o 
 -12   5  18       39.81       96.21     64.68 o 
 -11   5  18      350.40      290.90     78.36 o 
 -10   5  18      370.24      473.87     78.40 o 
  -9   5  18        2.18      129.97     67.61 o 
  -8   5  18        9.72        4.67     65.44 o 
  -7   5  18        9.75       31.45     61.73 o 
  -6   5  18      221.00      144.72     70.62 o 
  -5   5  18        1.51       56.88     60.33 o 
  -4   5  18       28.45        0.00     48.95 o 
  -3   5  18      298.36      239.46     50.56 o 
  -2   5  18      100.81      103.30     57.44 o 
  -1   5  18      161.15      141.59     57.50 o 
   0   5  18        3.11        3.74     38.54 o 
   1   5  18      239.85      316.51     59.81 o 
   2   5  18      334.83      466.51     65.96 o 
   3   5  18      442.85      447.90     75.61 o 
   4   5  18       46.58       49.93     59.50 o 
   5   5  18        0.09       61.88     62.94 o 
   6   5  18      242.84      239.69     76.87 o 
   7   5  18        1.65       44.59     68.48 o 
   8   5  18       51.30       36.61     74.79 o 
   9   5  18       57.95       81.39     66.13 o 
 -11   6  18        3.23       48.98     67.03 o 
 -10   6  18        1.71       15.98     64.48 o 
  -9   6  18       84.25       10.33     73.95 o 
  -8   6  18        3.41       63.75     59.35 o 
  -7   6  18        5.51       61.81     61.81 o 
  -6   6  18      915.19      778.22     87.20 o 
  -5   6  18       99.64       65.46     58.31 o 
  -4   6  18       59.29       84.03     61.67 o 
  -3   6  18      296.40      212.59     61.36 o 
  -2   6  18      344.82      394.65     67.10 o 
  -1   6  18       66.69      140.92     62.17 o 
   0   6  18     1222.12     1494.88     91.76 o 
   1   6  18       60.73       43.40     58.54 o 
   2   6  18       98.56      149.20     65.81 o 
   3   6  18       19.78       64.24     64.24 o 
   4   6  18      109.88      108.91     65.75 o 
   5   6  18        9.55      123.22     59.61 o 
   6   6  18      104.22      162.65     62.67 o 
   7   6  18      102.33       45.08     64.20 o 
   8   6  18       49.45       36.29     66.85 o 
 -10   7  18        0.73        5.23     59.38 o 
  -9   7  18        0.27       15.21     61.80 o 
  -8   7  18       68.71       79.16     66.13 o 
  -7   7  18      103.27      135.06     66.52 o 
  -6   7  18       41.32      126.36     57.82 o 
  -5   7  18       66.26       54.82     63.02 o 
  -4   7  18      233.65      345.77     75.37 o 
  -3   7  18      167.62       86.38     56.24 o 
  -2   7  18       24.66       58.62     59.60 o 
  -1   7  18     1406.73     1298.54     97.55 o 
   0   7  18       98.66      125.44     73.66 o 
   1   7  18       73.68      189.93     68.17 o 
   2   7  18      135.28       96.68     58.85 o 
   3   7  18      241.06      328.17     65.54 o 
   4   7  18        1.23       13.40     61.45 o 
   5   7  18       18.64       13.72     64.50 o 
   6   7  18      241.78       37.77     65.65 o 
  -8   8  18      205.10      245.42     65.30 o 
  -7   8  18       12.41      128.46     58.84 o 
  -6   8  18       30.44       60.71     59.80 o 
  -5   8  18      335.41      418.31     74.02 o 
  -4   8  18      179.02      175.43     61.84 o 
  -3   8  18       74.75       17.63     48.82 o 
  -2   8  18       63.37       21.29     55.46 o 
  -1   8  18       45.21       25.25     60.10 o 
   0   8  18       46.73       55.07     77.19 o 
   1   8  18      524.98      389.63     75.04 o 
   2   8  18        7.60        8.40     53.35 o 
   3   8  18      471.48      315.20     72.77 o 
   4   8  18       89.51       13.12     64.39 o 
  -4   9  18        6.06       43.17     55.34 o 
  -3   9  18       51.19       55.12     53.96 o 
  -2   9  18        0.95        8.40     49.26 o 
  -1   9  18      146.34      273.80     57.84 o 
   0   9  18       41.70      102.08     40.55 o 
 -14   1  19        0.56       17.64     67.14 o 
 -13   1  19       63.45       84.93     68.89 o 
 -12   1  19      552.80      607.17     90.83 o 
 -11   1  19        4.15       66.07     66.07 o 
 -10   1  19       42.87       46.42     64.38 o 
  -9   1  19     1119.72     1007.12     88.03 o 
  -8   1  19      956.60     1050.60     83.39 o 
  -7   1  19        3.91       51.59     51.59 o 
  -6   1  19      300.61      358.52     54.34 o 
  -5   1  19     1378.39     1446.27     86.21 o 
  -4   1  19      695.51      733.44     65.68 o 
  -3   1  19     2410.57     2465.41     95.46 o 
  -2   1  19      745.54      757.42     63.64 o 
  -1   1  19      462.11      557.48     53.15 o 
   0   1  19      559.49      460.09     85.94 o 
   1   1  19     2394.83     2664.23    102.02 o 
   2   1  19      732.27      794.08     69.67 o 
   3   1  19      713.44      675.30     69.75 o 
   4   1  19        0.08       36.46     49.21 o 
   5   1  19        0.20       51.41     54.92 o 
   6   1  19       32.31       82.03     52.90 o 
   7   1  19       26.22       52.40     69.86 o 
   8   1  19        5.11       51.38     60.45 o 
   9   1  19       47.37       16.76     74.85 o 
  10   1  19        0.89       81.65     67.66 o 
  11   1  19       17.88       72.35     76.81 o 
 -14   2  19       48.85       18.02     76.62 o 
 -13   2  19      230.58      202.17     78.62 o 
 -12   2  19        0.04       49.38     70.72 o 
 -11   2  19      307.73      352.83     77.51 o 
 -10   2  19      691.81      676.77     88.58 o 
  -9   2  19      652.14      626.44     78.38 o 
  -8   2  19      123.96      194.22     61.65 o 
  -7   2  19       64.65       11.57     56.62 o 
  -6   2  19     2663.42     2633.37    112.30 o 
  -5   2  19     2244.34     2333.53     99.03 o 
  -4   2  19      388.51      406.71     58.10 o 
  -3   2  19      285.05      328.72     51.78 o 
  -2   2  19      149.27      171.96     47.32 o 
  -1   2  19      175.00      132.22     57.82 o 
   0   2  19      568.55      499.61    330.05 o 
   1   2  19     2046.21     2173.27     98.06 o 
   2   2  19      747.41      733.28     70.43 o 
   3   2  19      154.81      118.96     58.33 o 
   4   2  19      761.03      715.92     77.43 o 
   5   2  19      566.12      657.24     76.53 o 
   6   2  19       88.96       61.89     58.94 o 
   7   2  19      218.75      196.43     75.73 o 
   8   2  19       59.27       97.78     70.69 o 
   9   2  19      485.07      373.21     82.29 o 
  10   2  19       45.29       23.01     80.25 o 
  11   2  19       30.85       11.69     73.93 o 
 -14   3  19        0.16       71.21     77.19 o 
 -13   3  19      459.38      442.97     88.48 o 
 -12   3  19       61.39      151.46     63.80 o 
 -11   3  19      205.56      415.26     73.78 o 
 -10   3  19        6.77       54.84     57.31 o 
  -9   3  19      389.30      453.43     77.11 o 
  -8   3  19     1452.77     1510.15    101.82 o 
  -7   3  19       11.96        0.00     64.98 o 
  -6   3  19      970.20     1036.78     82.24 o 
  -5   3  19      171.23      229.75     55.81 o 
  -4   3  19      528.51      486.55     66.41 o 
  -3   3  19        3.90        6.40     49.44 o 
  -2   3  19      571.14      401.44     46.59 o 
  -1   3  19        8.83       61.41     39.79 o 
   0   3  19      101.31       15.90     74.87 o 
   1   3  19      217.28       23.51     58.76 o 
   2   3  19      675.29      738.95     72.72 o 
   3   3  19        3.58        0.00     56.20 o 
   4   3  19     1195.12      851.23     60.62 o 
   5   3  19      215.27      118.30     69.15 o 
   6   3  19        5.92       73.62     73.62 o 
   7   3  19       16.50      141.71     64.52 o 
   8   3  19       99.68      161.94     78.96 o 
   9   3  19        1.93       83.14     65.73 o 
  10   3  19        7.01       22.81     72.77 o 
 -13   4  19        5.87      139.39     68.06 o 
 -12   4  19       24.20       84.92     68.39 o 
 -11   4  19       23.67       16.43     68.68 o 
 -10   4  19      153.39      113.42     74.61 o 
  -9   4  19       38.27       43.86     63.68 o 
  -8   4  19       21.53       22.81     66.61 o 
  -7   4  19       15.03       47.13     65.02 o 
  -6   4  19      858.04      603.54     56.80 o 
  -5   4  19       38.26       11.73     63.33 o 
  -4   4  19      946.79      743.21     62.13 o 
  -3   4  19     2250.47     2284.05    104.48 o 
  -2   4  19       38.32      126.82     57.75 o 
  -1   4  19     1112.67     1121.93     89.26 o 
   0   4  19      143.53       94.94     59.50 o 
   1   4  19      469.48      348.20     54.65 o 
   2   4  19      901.76      584.75     56.17 o 
   3   4  19       50.34       46.47     67.81 o 
   4   4  19        1.72       12.10     58.27 o 
   5   4  19      101.37       87.34     59.70 o 
   6   4  19       20.39       13.86     64.30 o 
   7   4  19      139.91       59.68     80.13 o 
   8   4  19       25.31      105.38     62.24 o 
   9   4  19       18.48       66.08     68.74 o 
 -12   5  19      105.33      145.78     73.15 o 
 -11   5  19      452.89      497.23     78.28 o 
 -10   5  19      494.79      489.41     83.07 o 
  -9   5  19       11.00       35.51     52.70 o 
  -8   5  19        5.49       62.20     59.89 o 
  -7   5  19        3.70       66.20     66.20 o 
  -6   5  19      879.29      912.55     86.04 o 
  -5   5  19       23.26       29.08     55.31 o 
  -4   5  19       77.04      116.42     50.30 o 
  -3   5  19       25.32       27.36     50.79 o 
  -2   5  19       41.19       30.76     49.44 o 
  -1   5  19      228.29       59.95     59.95 o 
   0   5  19        2.58       48.52     50.58 o 
   1   5  19       24.94       65.41     65.41 o 
   2   5  19      213.48      254.81     70.40 o 
   3   5  19       30.49       53.08     62.01 o 
   4   5  19       58.14      132.68     55.81 o 
   5   5  19       32.40        4.75     63.76 o 
   6   5  19       41.25       95.62     67.78 o 
   7   5  19      109.98       85.31     70.74 o 
   8   5  19      105.71       47.41     74.44 o 
   9   5  19       76.43       81.32     81.32 o 
 -11   6  19       68.66       85.82     64.24 o 
 -10   6  19       76.28       67.60     67.60 o 
  -9   6  19       34.38       35.65     75.02 o 
  -8   6  19        2.03       70.65     70.65 o 
  -7   6  19        6.45       42.90     61.90 o 
  -6   6  19        0.73       41.36     57.68 o 
  -5   6  19       56.59       35.29     60.81 o 
  -4   6  19      980.04      921.78     91.64 o 
  -3   6  19       25.42      116.53     64.92 o 
  -2   6  19       31.09      101.98     56.48 o 
  -1   6  19     1087.93     1174.03     93.99 o 
   0   6  19      272.01      135.55     50.53 o 
   1   6  19       20.74        4.01     59.06 o 
   2   6  19        1.27       32.84     55.74 o 
   3   6  19      325.06      268.45     70.46 o 
   4   6  19      177.25      297.40     57.40 o 
   5   6  19        0.86       36.91     57.10 o 
   6   6  19       99.49       28.73     62.31 o 
   7   6  19       29.79        0.00     64.93 o 
   8   6  19        1.96       70.78     70.78 o 
 -10   7  19      108.43      117.13     52.57 o 
  -9   7  19        0.89       40.11     61.11 o 
  -8   7  19       18.82       64.06     64.06 o 
  -7   7  19        7.68       72.05     59.63 o 
  -6   7  19      445.57      362.04     72.71 o 
  -5   7  19       15.38       23.12     62.33 o 
  -4   7  19       15.35       65.50     65.50 o 
  -3   7  19      366.68      504.52     72.57 o 
  -2   7  19      154.57        8.25     64.51 o 
  -1   7  19       28.34      100.49     59.06 o 
   0   7  19      168.50      141.63     49.08 o 
   1   7  19        1.01       33.39     61.20 o 
   2   7  19        5.38       46.91     60.26 o 
   3   7  19      107.82      187.74     57.55 o 
   4   7  19       32.84       67.45     56.59 o 
   5   7  19       94.76       46.44     66.54 o 
   6   7  19      128.59      194.55     69.51 o 
  -7   8  19       55.14       47.17     58.52 o 
  -6   8  19       32.60       13.78     68.00 o 
  -5   8  19      101.15      114.23     65.41 o 
  -4   8  19        0.11       35.74     55.41 o 
  -3   8  19       32.08       61.40     63.16 o 
  -2   8  19      199.40       29.97     56.90 o 
  -1   8  19       37.92       59.76     59.76 o 
   0   8  19        7.50       15.18     52.57 o 
   1   8  19      124.33       75.61     58.16 o 
   2   8  19        5.50       34.10     53.00 o 
   3   8  19        2.87      103.87     46.25 o 
   4   8  19       10.83       52.65     57.84 o 
  -2   9  19       51.07       57.55     46.42 o 
 -14   0  20       23.93      108.76     62.85 o 
 -13   0  20      128.53      159.60     75.81 o 
 -12   0  20       19.71       10.52     66.65 o 
 -11   0  20      370.33      356.87     73.98 o 
 -10   0  20     2104.21     2115.93    117.39 o 
  -9   0  20       32.17       12.37     67.76 o 
  -8   0  20      301.72      288.74     68.70 o 
  -7   0  20        2.54        6.88     46.42 o 
  -6   0  20       30.94        9.58     47.33 o 
  -5   0  20     2213.96     2205.73     99.73 o 
  -4   0  20     4108.41     4511.91    123.27 o 
  -3   0  20      940.20      987.77     66.57 o 
  -2   0  20    18472.96    18612.70    235.84 o 
  -1   0  20     1656.07     1571.63     75.02 o 
   0   0  20      185.71      168.01     77.59 o 
   1   0  20       82.41       21.79     35.66 o 
   2   0  20      168.95       94.49     44.95 o 
   3   0  20      329.18      376.07     59.49 o 
   4   0  20       12.16      151.83     47.66 o 
   5   0  20      447.93      479.42     71.54 o 
   6   0  20      885.01      995.87     90.10 o 
   7   0  20       43.45       49.47     65.96 o 
   8   0  20     1047.54     1179.12    107.92 o 
   9   0  20      177.86      174.55     74.10 o 
  10   0  20        0.02       54.87     70.98 o 
 -14   1  20       22.06      129.12     72.91 o 
 -13   1  20       13.90       85.10     65.87 o 
 -12   1  20       62.85       54.03     72.03 o 
 -11   1  20      168.42      137.23     70.75 o 
 -10   1  20      354.30      236.71     86.46 o 
  -9   1  20      112.19      197.56     63.00 o 
  -8   1  20      539.54      632.64     71.58 o 
  -7   1  20      105.49      112.70     52.75 o 
  -6   1  20       78.01       10.66     49.73 o 
  -5   1  20      371.28      336.44     61.44 o 
  -4   1  20      252.68      220.25     51.00 o 
  -3   1  20        2.96       42.58     45.46 o 
  -2   1  20       78.03       24.02     45.18 o 
  -1   1  20        0.50       14.79     41.53 o 
   0   1  20      185.14       65.76     65.76 o 
   1   1  20       24.52       41.36     52.70 o 
   2   1  20        5.18       55.18     55.18 o 
   3   1  20      554.21      652.36     76.24 o 
   4   1  20        5.06       53.25     62.52 o 
   5   1  20      187.14      131.59     64.04 o 
   6   1  20      304.33      179.52     75.58 o 
   7   1  20       46.16       33.99     65.57 o 
   8   1  20        6.40       47.66     70.29 o 
   9   1  20       70.97       28.18     69.87 o 
  10   1  20       16.48       75.61     75.61 o 
 -14   2  20       32.21       53.40     78.72 o 
 -13   2  20      603.89      501.86     93.31 o 
 -12   2  20        7.53       60.56     74.35 o 
 -11   2  20       36.68      167.59     70.33 o 
 -10   2  20      462.40      451.07     85.78 o 
  -9   2  20       35.91       69.74     69.74 o 
  -8   2  20       38.26       85.29     58.89 o 
  -7   2  20        0.09       15.80     54.07 o 
  -6   2  20       44.11       22.23     55.89 o 
  -5   2  20       43.24       52.33     51.14 o 
  -4   2  20        0.67       13.56     45.95 o 
  -3   2  20       66.23      120.36     63.10 o 
  -2   2  20        1.64       31.87     46.36 o 
  -1   2  20      536.99      480.55     66.68 o 
   0   2  20        3.84       66.61    163.04 o 
   1   2  20       19.78       46.67     54.64 o 
   2   2  20      125.61      229.09     53.56 o 
   3   2  20        3.26       59.01     59.01 o 
   4   2  20       47.37      110.28     61.78 o 
   5   2  20        0.04       12.80     61.69 o 
   6   2  20       19.87       77.82     60.26 o 
   7   2  20       18.17        9.94     67.84 o 
   8   2  20      426.26      399.06     82.82 o 
   9   2  20        6.78        5.66     67.98 o 
  10   2  20       42.90       81.20     81.20 o 
 -13   3  20      265.75      208.51     81.50 o 
 -12   3  20        0.91       75.47     75.47 o 
 -11   3  20       22.40       64.20     76.21 o 
 -10   3  20       74.10       35.27     75.42 o 
  -9   3  20       11.80      109.29     62.27 o 
  -8   3  20      622.79      596.69     85.24 o 
  -7   3  20       10.50       58.65     53.20 o 
  -6   3  20      225.67      133.61     61.11 o 
  -5   3  20      751.60      803.13     74.19 o 
  -4   3  20      732.06      716.90     72.34 o 
  -3   3  20        0.01       48.91     53.57 o 
  -2   3  20      139.63      255.75     65.09 o 
  -1   3  20       26.60       84.87     44.99 o 
   0   3  20      171.42      149.28     38.23 o 
   1   3  20      494.78      479.97     64.49 o 
   2   3  20        8.71       18.48     64.97 o 
   3   3  20      108.46      203.35     52.24 o 
   4   3  20      248.91       36.71     62.70 o 
   5   3  20      382.92      205.05     75.54 o 
   6   3  20      772.61      733.59     97.39 o 
   7   3  20       51.68       49.97     65.30 o 
   8   3  20        0.01       21.32     65.64 o 
   9   3  20        9.01       75.56     75.56 o 
  10   3  20       74.47       80.42     72.02 o 
 -13   4  20      392.03       57.35     93.98 o 
 -12   4  20       58.97      146.59     77.48 o 
 -11   4  20      203.18      190.02     78.88 o 
 -10   4  20       45.09        5.29     73.40 o 
  -9   4  20       18.65       93.64     69.34 o 
  -8   4  20      102.20      163.28     58.19 o 
  -7   4  20       36.31       13.02     66.29 o 
  -6   4  20     1169.68     1167.94     92.38 o 
  -5   4  20     1241.08     1131.85     90.53 o 
  -4   4  20       75.21       81.04     53.83 o 
  -3   4  20      860.96      894.17     87.59 o 
  -2   4  20     1478.34     1719.50     93.77 o 
  -1   4  20     1258.77     1448.88     94.13 o 
   0   4  20      110.13       83.65     83.65 o 
   1   4  20      677.91      731.61     79.72 o 
   2   4  20        6.95       62.05     62.05 o 
   3   4  20     1388.18     1589.47    102.40 o 
   4   4  20      521.56      571.93     81.39 o 
   5   4  20       30.88        4.38     58.03 o 
   6   4  20        6.57       14.22     62.33 o 
   7   4  20      842.27      843.24    102.56 o 
   8   4  20      148.40      127.46     69.86 o 
   9   4  20        0.29       33.10     68.79 o 
 -12   5  20      127.15       77.46     79.52 o 
 -11   5  20        5.76      114.17     67.32 o 
 -10   5  20        2.16       10.52     66.44 o 
  -9   5  20       84.98       55.72     72.05 o 
  -8   5  20      130.65       69.23     69.23 o 
  -7   5  20        1.37       32.42     63.13 o 
  -6   5  20      345.16      265.76     70.98 o 
  -5   5  20      949.65      662.97     58.22 o 
  -4   5  20       79.52       66.16     57.75 o 
  -3   5  20      158.34       23.82     54.85 o 
  -2   5  20       32.55       86.23     54.03 o 
  -1   5  20       89.59       54.79     54.79 o 
   0   5  20       64.50       40.60     40.27 o 
   1   5  20      884.97      881.68     82.92 o 
   2   5  20      236.66       64.75     64.75 o 
   3   5  20       40.93       46.40     57.34 o 
   4   5  20       10.19       48.44     62.51 o 
   5   5  20      389.23      318.50     78.45 o 
   6   5  20        0.73       38.70     70.68 o 
   7   5  20       16.92       10.17     75.75 o 
   8   5  20       12.56        5.45     69.36 o 
 -11   6  20       17.74       58.55     61.47 o 
 -10   6  20       41.08      151.59     67.42 o 
  -9   6  20      145.47      142.55     68.16 o 
  -8   6  20       97.29        0.00     62.93 o 
  -7   6  20       13.27      109.95     56.04 o 
  -6   6  20       36.10       13.94     57.34 o 
  -5   6  20       22.59       44.97     57.82 o 
  -4   6  20      223.70      331.31     68.07 o 
  -3   6  20        1.30       21.02     63.56 o 
  -2   6  20      217.24       99.78     49.63 o 
  -1   6  20      298.11      569.84     77.27 o 
   0   6  20        0.05        8.24     79.90 o 
   1   6  20      187.02      198.24     62.94 o 
   2   6  20       10.69       84.15     58.56 o 
   3   6  20      224.62      252.14     68.06 o 
   4   6  20       64.15      121.72     65.73 o 
   5   6  20        2.52       27.98     57.42 o 
   6   6  20       32.39       19.49     68.44 o 
   7   6  20       62.24      104.82     68.64 o 
  -9   7  20       13.00       64.53     64.53 o 
  -8   7  20       57.37       14.78     68.66 o 
  -7   7  20      117.76      100.99     70.40 o 
  -6   7  20      123.22      230.65     69.20 o 
  -5   7  20       82.46       59.58     64.51 o 
  -4   7  20       39.51       40.20     64.71 o 
  -3   7  20      108.11       17.44     60.10 o 
  -2   7  20       20.53       58.18     58.18 o 
  -1   7  20        0.84        0.00     57.67 o 
   0   7  20      331.56      186.50    147.57 o 
   1   7  20      221.21       46.55     52.95 o 
   2   7  20       65.69       21.70     56.96 o 
   3   7  20        0.21       26.42     58.22 o 
   4   7  20       17.70       40.70     64.16 o 
   5   7  20        3.53       55.66     60.02 o 
  -7   8  20       31.17       37.30     67.38 o 
  -6   8  20       56.42       32.39     67.82 o 
  -5   8  20      185.41      231.80     69.27 o 
  -4   8  20        0.02       62.65     53.96 o 
  -3   8  20       28.48       21.97     57.73 o 
  -2   8  20       77.44       94.21     50.93 o 
  -1   8  20        2.10       80.60     47.60 o 
   0   8  20      104.32       84.35     42.77 o 
   1   8  20        8.01       25.17     49.54 o 
   2   8  20        7.95       93.80     55.72 o 
   3   8  20        0.01       21.71     57.64 o 
 -14   1  21        0.91       92.99     70.69 o 
 -13   1  21      208.99      158.88     80.59 o 
 -12   1  21      410.85      222.65     85.04 o 
 -11   1  21        3.15       62.61     62.61 o 
 -10   1  21      270.48      255.08     77.13 o 
  -9   1  21       85.14      103.30     68.06 o 
  -8   1  21       54.28       67.09     56.83 o 
  -7   1  21       27.47       50.93     57.52 o 
  -6   1  21       85.91      124.58     52.80 o 
  -5   1  21      737.43      836.73     75.21 o 
  -4   1  21      515.35      592.68     57.69 o 
  -3   1  21        0.50      132.53     38.78 o 
  -2   1  21      174.70      166.21     49.46 o 
  -1   1  21       21.62       70.35     42.90 o 
   0   1  21      134.71       55.07     55.07 o 
   1   1  21       62.81       80.83     47.25 o 
   2   1  21      850.36      802.38     81.61 o 
   3   1  21      513.79      455.74     72.32 o 
   4   1  21     1383.55     1533.86     99.98 o 
   5   1  21      511.10      530.10     80.54 o 
   6   1  21       91.38       60.31     67.35 o 
   7   1  21      149.72      155.43     60.05 o 
   8   1  21      883.36      827.47    101.90 o 
   9   1  21       54.45      113.65     72.90 o 
  10   1  21       69.90      129.78     74.56 o 
 -14   2  21       69.26      123.02     64.99 o 
 -13   2  21       35.25       63.56     87.97 o 
 -12   2  21      459.98      621.53     90.72 o 
 -11   2  21      476.16      480.56     80.20 o 
 -10   2  21       64.13       29.90     81.77 o 
  -9   2  21      136.37      219.18     63.67 o 
  -8   2  21      353.23      376.02     79.35 o 
  -7   2  21      144.68       65.48     61.23 o 
  -6   2  21        0.07        7.81     46.89 o 
  -5   2  21       20.81       32.77     54.83 o 
  -4   2  21      355.19      468.70     62.64 o 
  -3   2  21     5560.51     5903.72    160.07 o 
  -2   2  21      409.25      340.77     61.64 o 
  -1   2  21      821.60      792.00     95.76 o 
   0   2  21        8.18      321.39    525.76 o 
   1   2  21      496.21      561.80     70.22 o 
   2   2  21       93.43       33.11     62.24 o 
   3   2  21       26.33       34.96     60.18 o 
   4   2  21      234.80      263.28     73.74 o 
   5   2  21     1233.29     1106.11     97.82 o 
   6   2  21        4.24       19.13     64.91 o 
   7   2  21       69.54       55.35     68.61 o 
   8   2  21       18.67      111.90     68.73 o 
   9   2  21        0.18       80.07     80.07 o 
  10   2  21       14.06       77.00     77.00 o 
 -13   3  21       50.20       29.11     77.42 o 
 -12   3  21      152.62      162.89     68.26 o 
 -11   3  21       22.49      107.99     59.60 o 
 -10   3  21       21.96      112.77     64.79 o 
  -9   3  21      111.67      236.81     70.08 o 
  -8   3  21       68.84      123.26     62.84 o 
  -7   3  21      832.86      812.20     90.24 o 
  -6   3  21        9.60       67.54     67.54 o 
  -5   3  21       95.20       62.27     59.30 o 
  -4   3  21        2.83       97.03     61.75 o 
  -3   3  21       13.66       47.18     58.25 o 
  -2   3  21     2436.99     2627.93    110.07 o 
  -1   3  21      921.34      709.09     86.64 o 
   0   3  21       98.66       96.10     39.32 o 
   1   3  21      110.47      150.94     51.06 o 
   2   3  21      904.81      941.18     83.99 o 
   3   3  21      694.89      732.11     80.72 o 
   4   3  21      419.56      352.19     59.03 o 
   5   3  21       99.24        9.02     68.17 o 
   6   3  21      399.59      555.94     84.97 o 
   7   3  21        4.02       50.80     70.91 o 
   8   3  21        2.68       53.77     73.52 o 
   9   3  21       90.78       72.34     71.28 o 
 -13   4  21      130.60       62.56     74.98 o 
 -12   4  21       22.43       39.22     72.98 o 
 -11   4  21      333.06      244.93     86.90 o 
 -10   4  21       21.48       41.57     65.80 o 
  -9   4  21      276.97      244.27     76.55 o 
  -8   4  21       59.01       66.35     66.35 o 
  -7   4  21      491.77      356.22     85.68 o 
  -6   4  21      561.52      546.65     78.34 o 
  -5   4  21      914.89      833.94     88.91 o 
  -4   4  21      639.03      586.20     76.08 o 
  -3   4  21      158.66      240.65     61.02 o 
  -2   4  21       44.43       79.38     79.38 o 
  -1   4  21        0.60       30.00     68.89 o 
   0   4  21     1286.62     1286.56    186.14 o 
   1   4  21        8.79       31.05     55.54 o 
   2   4  21      990.80      813.60     57.48 o 
   3   4  21        9.71       70.42     59.05 o 
   4   4  21       35.75       39.55     68.26 o 
   5   4  21      126.80      124.45     67.10 o 
   6   4  21       25.42       48.43     60.27 o 
   7   4  21       20.98       10.10     75.99 o 
   8   4  21      107.71       90.89     79.47 o 
   9   4  21        4.24       82.58     73.07 o 
 -12   5  21        8.55       54.76     74.35 o 
 -11   5  21        4.71       67.80     67.80 o 
 -10   5  21        3.44      205.42     61.24 o 
  -9   5  21       36.93       25.43     66.87 o 
  -8   5  21      141.40       44.14     70.40 o 
  -7   5  21      189.87       67.37     67.37 o 
  -6   5  21      159.45      144.33     61.77 o 
  -5   5  21      156.31      279.25     68.83 o 
  -4   5  21       54.71       12.78     58.88 o 
  -3   5  21        7.15       62.08     55.48 o 
  -2   5  21       97.50      113.18     61.73 o 
  -1   5  21     1501.18     1725.15    102.96 o 
   0   5  21        9.86       11.46     40.54 o 
   1   5  21        1.45       32.32     55.78 o 
   2   5  21        9.71        8.29     64.24 o 
   3   5  21      114.39       64.51     60.37 o 
   4   5  21      380.37      395.39     71.98 o 
   5   5  21       69.82      122.14     63.37 o 
   6   5  21      292.45      343.07     78.31 o 
   7   5  21      110.93       66.39     71.83 o 
   8   5  21      102.62      115.20     63.84 o 
 -11   6  21      280.97      262.88     68.68 o 
 -10   6  21      233.65      145.65     69.12 o 
  -9   6  21      208.30       10.17     63.02 o 
  -8   6  21        1.05       24.86     62.15 o 
  -7   6  21        0.46       33.54     63.41 o 
  -6   6  21       93.56       23.18     67.45 o 
  -5   6  21      106.48       31.62     73.77 o 
  -4   6  21      535.54      539.61     79.63 o 
  -3   6  21      456.16      600.38     77.19 o 
  -2   6  21       48.36       38.28     66.86 o 
  -1   6  21       14.47       58.77     59.27 o 
   0   6  21      424.60      176.01    196.59 o 
   1   6  21       14.86       71.98     55.34 o 
   2   6  21      137.15      159.26     62.63 o 
   3   6  21       40.60       13.50     56.88 o 
   4   6  21       76.86       41.10     58.78 o 
   5   6  21       50.10        0.00     60.87 o 
   6   6  21        1.37       67.55     67.55 o 
   7   6  21      271.64      407.79     74.55 o 
  -9   7  21        3.08        4.96     59.49 o 
  -8   7  21        0.08       29.25     59.88 o 
  -7   7  21       51.13      115.10     64.42 o 
  -6   7  21       20.04        4.79     61.85 o 
  -5   7  21       19.38       73.68     58.27 o 
  -4   7  21        1.90       81.09     57.58 o 
  -3   7  21      173.81      105.90     66.01 o 
  -2   7  21       12.55       38.84     56.62 o 
  -1   7  21       19.08       25.79     56.65 o 
   0   7  21       51.83       53.21     39.79 o 
   1   7  21       50.67       81.58     56.02 o 
   2   7  21       11.38       47.86     57.17 o 
   3   7  21       47.64       35.47     58.69 o 
   4   7  21        1.74        4.31     57.80 o 
   5   7  21        0.04       27.86     56.58 o 
  -6   8  21      126.92      228.68     61.57 o 
  -5   8  21       35.71       76.54     60.47 o 
  -4   8  21      288.08      236.24     55.39 o 
  -3   8  21      123.80       52.40     62.47 o 
  -2   8  21        0.10       38.47     59.98 o 
  -1   8  21       13.66       61.12     61.12 o 
   0   8  21        0.64       41.40     41.40 o 
   1   8  21       51.59       59.37     59.37 o 
   2   8  21        9.06       59.67     49.14 o 
 -14   0  22       23.15       33.86     75.54 o 
 -13   0  22       74.98      115.52     66.80 o 
 -12   0  22       23.96       69.01     69.01 o 
 -11   0  22        7.51       35.17     65.16 o 
 -10   0  22        3.84       75.59     75.59 o 
  -9   0  22       41.25        4.65     61.07 o 
  -8   0  22      439.04      504.84     63.04 o 
  -7   0  22      925.87      897.47     78.46 o 
  -6   0  22     1015.93     1056.26     80.38 o 
  -5   0  22       64.46       85.52     43.04 o 
  -4   0  22      742.83      712.20     65.65 o 
  -3   0  22      459.04      524.12     57.57 o 
  -2   0  22     5249.66     5273.75    138.70 o 
  -1   0  22      151.08      172.35     46.78 o 
   0   0  22      557.69      641.70     41.93 o 
   1   0  22        2.90       70.60     70.60 o 
   2   0  22     4582.24     4519.39    133.80 o 
   3   0  22       35.63       28.75     49.52 o 
   4   0  22      101.58      134.70     64.58 o 
   5   0  22      522.92      514.22     82.75 o 
   6   0  22        2.04       28.71     66.20 o 
   7   0  22       87.39       57.08     70.75 o 
   8   0  22       35.68       89.79     69.58 o 
   9   0  22      168.07      148.40     78.29 o 
  10   0  22       11.02        0.00     72.46 o 
 -14   1  22       11.95       46.16     73.22 o 
 -13   1  22        6.57       16.80     67.18 o 
 -12   1  22       33.15      158.51     62.71 o 
 -11   1  22       66.12      140.20     68.91 o 
 -10   1  22      264.61      284.38     72.74 o 
  -9   1  22      103.05       27.77     71.21 o 
  -8   1  22       18.73       34.33     59.02 o 
  -7   1  22       29.54       16.17     58.08 o 
  -6   1  22      370.41      348.82     70.12 o 
  -5   1  22      155.15      350.26     56.01 o 
  -4   1  22      164.77      165.09     51.52 o 
  -3   1  22      520.61      425.13     61.07 o 
  -2   1  22      103.85        0.00     56.06 o 
  -1   1  22       11.30       37.35     49.42 o 
   0   1  22      167.41      110.24    110.24 o 
   1   1  22       27.85       64.53     64.53 o 
   2   1  22     1404.79     1485.43    100.64 o 
   3   1  22      501.91      525.61     72.30 o 
   4   1  22      609.22      542.02     85.83 o 
   5   1  22        3.48       44.30     65.59 o 
   6   1  22        2.46       71.27     71.27 o 
   7   1  22      245.10      364.23     77.14 o 
   8   1  22       36.37       71.17     83.23 o 
   9   1  22       68.14       97.32     78.86 o 
  10   1  22       23.60       23.52     75.36 o 
 -13   2  22        0.02        5.55     70.51 o 
 -12   2  22        4.95       77.50     77.50 o 
 -11   2  22        0.33       48.11     69.49 o 
 -10   2  22      398.20      465.60     88.06 o 
  -9   2  22       78.96       81.34     78.31 o 
  -8   2  22      141.20      193.05     60.70 o 
  -7   2  22        0.08       42.32     58.05 o 
  -6   2  22      435.39      502.38     69.71 o 
  -5   2  22      459.37      506.61     70.41 o 
  -4   2  22      304.68      433.00     70.49 o 
  -3   2  22       93.85       82.88     65.24 o 
  -2   2  22       45.23       67.63     53.05 o 
  -1   2  22     2680.92     2871.14    127.80 o 
   0   2  22      885.99     1713.04   1414.05 o 
   1   2  22       77.15        7.43     60.62 o 
   2   2  22      675.90      772.99     86.84 o 
   3   2  22      909.34      983.05     87.55 o 
   4   2  22     1177.23     1401.47     99.25 o 
   5   2  22        0.24       85.00     85.00 o 
   6   2  22      166.87       48.68     78.45 o 
   7   2  22        8.41      102.61     60.66 o 
   8   2  22       21.63       48.87     69.42 o 
   9   2  22      174.68       78.31     82.60 o 
 -13   3  22       15.43       51.44     66.44 o 
 -12   3  22       38.33       95.47     68.52 o 
 -11   3  22      259.87      184.38     80.60 o 
 -10   3  22       50.32       67.40     67.40 o 
  -9   3  22      149.06       88.40     73.48 o 
  -8   3  22        0.02       18.58     59.32 o 
  -7   3  22      300.64      217.17     76.57 o 
  -6   3  22     1059.78     1011.91     90.53 o 
  -5   3  22      145.58      157.43     72.21 o 
  -4   3  22     2067.16     2213.75    113.36 o 
  -3   3  22       25.45       34.34     60.53 o 
  -2   3  22        0.45       56.44     65.08 o 
  -1   3  22     1029.72      907.64     98.57 o 
   0   3  22        1.50       17.52     67.74 o 
   1   3  22       24.81       30.83     60.56 o 
   2   3  22      309.54      342.53     73.20 o 
   3   3  22        1.06        0.00     61.41 o 
   4   3  22      379.86      368.54     79.84 o 
   5   3  22      162.82      171.75     69.15 o 
   6   3  22      385.69      426.97     90.38 o 
   7   3  22       72.50      232.65     67.88 o 
   8   3  22       59.25       10.70     71.66 o 
   9   3  22      188.87      217.35     81.37 o 
 -12   4  22        3.34       33.48     65.36 o 
 -11   4  22      136.61      119.89     72.38 o 
 -10   4  22        0.84       72.57     72.57 o 
  -9   4  22       13.41      116.30     59.29 o 
  -8   4  22       73.64      135.17     65.55 o 
  -7   4  22      852.70      848.13     90.69 o 
  -6   4  22     1180.13     1281.80     96.90 o 
  -5   4  22        0.88       38.12     65.84 o 
  -4   4  22       35.74       61.91     53.89 o 
  -3   4  22       17.29       36.32     48.80 o 
  -2   4  22       32.28       27.46     57.73 o 
  -1   4  22      816.38      813.33     83.00 o 
   0   4  22        5.32       33.00     40.72 o 
   1   4  22      274.04      230.52     54.77 o 
   2   4  22      644.48      549.14     71.18 o 
   3   4  22      961.17      789.16     58.60 o 
   4   4  22      185.82       22.52     75.58 o 
   5   4  22       72.24       14.41     59.75 o 
   6   4  22       11.94       34.87     64.98 o 
   7   4  22       76.30       77.33     64.87 o 
   8   4  22      239.86      155.27     69.07 o 
 -11   5  22      118.05       86.05     65.56 o 
 -10   5  22       32.23       57.77     69.42 o 
  -9   5  22      355.22      429.27     75.35 o 
  -8   5  22      191.06       98.91     64.29 o 
  -7   5  22      715.80      666.90     87.44 o 
  -6   5  22       12.43        4.44     57.68 o 
  -5   5  22       61.10       97.93     58.65 o 
  -4   5  22      219.29      281.41     65.41 o 
  -3   5  22      835.59      960.36     82.12 o 
  -2   5  22      110.96       70.81     61.69 o 
  -1   5  22      106.14       61.87     50.77 o 
   0   5  22       93.46       38.68    138.34 o 
   1   5  22      148.37      171.54     63.04 o 
   2   5  22      237.67       34.36     58.46 o 
   3   5  22       61.03       57.60     63.71 o 
   4   5  22       16.95       41.01     71.39 o 
   5   5  22      219.70      309.83     70.69 o 
   6   5  22       57.32       34.53     74.50 o 
   7   5  22        2.99       81.80     64.48 o 
 -10   6  22       11.24       76.35     76.35 o 
  -9   6  22        8.93        4.96     62.46 o 
  -8   6  22      196.58       34.96     67.37 o 
  -7   6  22      177.49        9.76     61.13 o 
  -6   6  22      246.79      108.64     72.95 o 
  -5   6  22       99.48       87.51     55.41 o 
  -4   6  22      452.27      343.52     53.07 o 
  -3   6  22        0.57       13.26     58.13 o 
  -2   6  22        0.14       60.34     55.31 o 
  -1   6  22       66.35       12.88     54.00 o 
   0   6  22        6.60       33.24     55.44 o 
   1   6  22      126.00       56.00     56.96 o 
   2   6  22      265.46      214.60     76.47 o 
   3   6  22       28.93       26.98     53.96 o 
   4   6  22      137.72       73.90     69.23 o 
   5   6  22       17.17        4.59     51.99 o 
   6   6  22        0.40       43.55     66.89 o 
  -8   7  22       60.99       14.43     67.66 o 
  -7   7  22       12.15        4.61     55.35 o 
  -6   7  22        0.14       64.98     64.98 o 
  -5   7  22       52.24       61.10     61.10 o 
  -4   7  22       25.69       13.59     59.06 o 
  -3   7  22      322.66      226.64     75.24 o 
  -2   7  22      273.74      253.38     68.28 o 
  -1   7  22        0.45      147.14     49.20 o 
   0   7  22       10.57        3.93     43.15 o 
   1   7  22        0.01       13.17     55.75 o 
   2   7  22       15.73       43.76     58.06 o 
   3   7  22        8.64       40.15     64.05 o 
   4   7  22      190.66      122.39     68.74 o 
  -5   8  22      110.69      196.98     58.16 o 
  -4   8  22        0.11       64.36     64.36 o 
  -3   8  22       18.47       99.72     56.98 o 
  -2   8  22       38.58       85.65     45.84 o 
  -1   8  22       30.31       29.74     57.08 o 
   0   8  22        6.92       16.99     39.49 o 
   1   8  22        1.02       46.54     52.31 o 
 -14   1  23       16.69       63.07     77.02 o 
 -13   1  23       30.47       16.98     72.84 o 
 -12   1  23       27.15       10.83     71.86 o 
 -11   1  23      139.94      115.95     74.96 o 
 -10   1  23     1442.96     1428.61    118.35 o 
  -9   1  23      157.94      193.48     73.68 o 
  -8   1  23      566.13      628.37     79.15 o 
  -7   1  23       11.91      160.21     57.99 o 
  -6   1  23     2428.77     2616.72    123.10 o 
  -5   1  23     1170.95     1249.04     91.03 o 
  -4   1  23      214.51       51.69     65.20 o 
  -3   1  23       14.40       47.28     58.37 o 
  -2   1  23      161.31      150.80     58.00 o 
  -1   1  23       45.41       61.11     78.40 o 
   0   1  23     1753.44     1521.98     90.29 o 
   1   1  23      597.71      573.83     80.67 o 
   2   1  23      334.32      402.59     74.92 o 
   3   1  23      468.79      423.13     70.43 o 
   4   1  23      222.29      199.93     69.31 o 
   5   1  23     1179.87     1318.35     98.08 o 
   6   1  23      153.37      245.92     69.77 o 
   7   1  23      254.60      262.07     74.06 o 
   8   1  23       19.11       27.48     61.68 o 
   9   1  23      182.85      143.89     76.01 o 
 -13   2  23       36.10      108.46     66.16 o 
 -12   2  23      178.19      245.58     71.46 o 
 -11   2  23       60.01       85.93     71.90 o 
 -10   2  23      120.68       51.22     80.41 o 
  -9   2  23     3450.60     3594.68    159.38 o 
  -8   2  23       61.49        4.83     70.59 o 
  -7   2  23      120.66       87.97     62.66 o 
  -6   2  23     1758.90     1813.49    111.62 o 
  -5   2  23     1546.74     1796.29    104.44 o 
  -4   2  23      498.44      578.06     75.89 o 
  -3   2  23      717.47      713.24     79.45 o 
  -2   2  23       15.06       44.95     54.29 o 
  -1   2  23      110.85      107.68    107.68 o 
   0   2  23     1439.59      896.00    116.12 o 
   1   2  23      402.11      411.82     72.64 o 
   2   2  23     1181.94     1294.03     94.71 o 
   3   2  23        6.55       69.57     69.57 o 
   4   2  23       25.17       31.35     71.24 o 
   5   2  23     1815.01     1916.01    121.11 o 
   6   2  23       30.60       84.66     66.59 o 
   7   2  23      146.99      298.47     75.58 o 
   8   2  23        0.66       16.24     67.65 o 
   9   2  23      169.27       33.74     72.67 o 
 -13   3  23       33.49       33.93     69.95 o 
 -12   3  23      100.61      173.57     74.15 o 
 -11   3  23      119.84       27.32     81.94 o 
 -10   3  23       25.34       99.58     58.81 o 
  -9   3  23       16.46       76.72     76.72 o 
  -8   3  23      124.64      152.59     67.68 o 
  -7   3  23       13.50       65.96     65.96 o 
  -6   3  23      108.79       61.06     63.43 o 
  -5   3  23      119.41      243.03     67.25 o 
  -4   3  23      151.43      113.65     74.98 o 
  -3   3  23       83.08       23.81     55.16 o 
  -2   3  23      301.22      247.15     68.39 o 
  -1   3  23     1135.47     1112.92    117.15 o 
   0   3  23      122.16       42.55     53.23 o 
   1   3  23      504.58      430.03     75.49 o 
   2   3  23      610.16      667.85     80.14 o 
   3   3  23       19.96       26.08     63.25 o 
   4   3  23       96.65      122.27     66.40 o 
   5   3  23        2.09       33.58     63.86 o 
   6   3  23       20.30       70.29     74.10 o 
   7   3  23        6.03       73.84     73.84 o 
   8   3  23       14.95       21.82     67.53 o 
 -12   4  23       54.64       83.36     63.16 o 
 -11   4  23       10.19       76.17     63.20 o 
 -10   4  23       40.94      147.94     49.50 o 
  -9   4  23       36.17       66.29     61.19 o 
  -8   4  23       69.63       73.86     59.54 o 
  -7   4  23       75.13        9.21     74.18 o 
  -6   4  23      931.30      630.74     56.93 o 
  -5   4  23       21.37       87.68     61.89 o 
  -4   4  23      519.32      536.73     77.40 o 
  -3   4  23       24.21       12.40     55.24 o 
  -2   4  23      116.80        3.90     70.74 o 
  -1   4  23      614.86      478.17     57.21 o 
   0   4  23       39.26      113.77     44.74 o 
   1   4  23      704.80      927.84     88.91 o 
   2   4  23        0.04       77.06     71.71 o 
   3   4  23       31.16       17.56     58.01 o 
   4   4  23      244.49      253.45     66.14 o 
   5   4  23       19.98       86.54     55.07 o 
   6   4  23       16.12        9.82     65.66 o 
   7   4  23       25.98       15.66     65.66 o 
   8   4  23       49.33       69.24     68.26 o 
 -11   5  23       11.19      128.60     57.33 o 
 -10   5  23       23.65        5.17     70.89 o 
  -9   5  23        0.13       71.66     59.46 o 
  -8   5  23        4.94       69.62     69.62 o 
  -7   5  23       33.83       62.64     62.64 o 
  -6   5  23      143.66       27.88     55.23 o 
  -5   5  23       63.86       18.02     55.15 o 
  -4   5  23       86.68       13.57     59.71 o 
  -3   5  23        5.11       82.23     67.18 o 
  -2   5  23       57.81      110.89     63.67 o 
  -1   5  23      120.63      143.92     63.85 o 
   0   5  23      155.23       50.99     82.66 o 
   1   5  23        1.33       21.47     59.78 o 
   2   5  23       74.41       21.77     58.75 o 
   3   5  23      318.66      239.02     67.80 o 
   4   5  23      383.87      480.29     76.07 o 
   5   5  23       24.81       48.06     64.24 o 
   6   5  23       55.65      129.20     64.84 o 
   7   5  23       58.10       10.24     71.25 o 
 -10   6  23       92.71       71.78     65.26 o 
  -9   6  23       25.09        4.83     67.10 o 
  -8   6  23      130.14       19.78     60.34 o 
  -7   6  23      165.59       87.44     62.82 o 
  -6   6  23       97.12       66.41     60.83 o 
  -5   6  23      114.69       46.22     65.00 o 
  -4   6  23       11.02       40.96     60.70 o 
  -3   6  23       10.20       49.10     56.61 o 
  -2   6  23       85.30      114.22     49.44 o 
  -1   6  23        0.03       34.60     55.56 o 
   0   6  23      292.51      263.99    238.89 o 
   1   6  23        0.06       61.23     62.65 o 
   2   6  23      218.33       62.40     63.34 o 
   3   6  23       78.28       68.12     63.50 o 
   4   6  23       39.88       41.99     62.99 o 
   5   6  23      132.76       61.69     70.19 o 
  -8   7  23       24.22       33.67     60.79 o 
  -7   7  23       17.27       58.25     58.25 o 
  -6   7  23        5.30        4.54     58.67 o 
  -5   7  23       17.71       32.50     62.70 o 
  -4   7  23       58.80      149.87     58.48 o 
  -3   7  23       53.45      116.01     57.10 o 
  -2   7  23       26.86      123.08     60.43 o 
  -1   7  23      220.14      261.19     52.51 o 
   0   7  23        2.25       47.68     39.14 o 
   1   7  23       56.87        4.28     66.44 o 
   2   7  23       50.99       74.75     53.63 o 
   3   7  23       22.67       13.28     62.26 o 
  -4   8  23        0.82        8.72     51.13 o 
  -3   8  23       37.05       38.63     50.05 o 
  -2   8  23       24.51       12.86     55.74 o 
  -1   8  23       50.53      105.36     50.75 o 
   0   8  23       12.23       24.20     37.58 o 
 -13   0  24       57.48       21.99     73.82 o 
 -12   0  24        2.47      101.42     55.61 o 
 -11   0  24      239.98      312.53     76.73 o 
 -10   0  24     1993.52     2058.91    130.85 o 
  -9   0  24        0.23       18.33     62.46 o 
  -8   0  24      471.41      472.42     75.67 o 
  -7   0  24      144.83      111.93     55.96 o 
  -6   0  24     2109.68     2047.23    108.88 o 
  -5   0  24      215.45      320.29     60.13 o 
  -4   0  24      149.61      167.21     53.89 o 
  -3   0  24     1942.78     1910.45     93.50 o 
  -2   0  24     1419.92     1461.54     89.35 o 
  -1   0  24      533.47      376.19     60.47 o 
   0   0  24       66.00       22.60     32.33 o 
   1   0  24       69.10       99.68     99.68 o 
   2   0  24      127.20       25.78     50.00 o 
   3   0  24       27.96       54.62     54.62 o 
   4   0  24       33.88      133.22     63.34 o 
   5   0  24     1300.56     1362.44    109.20 o 
   6   0  24       79.57       30.20     72.35 o 
   7   0  24      221.65      227.84     74.99 o 
   8   0  24        0.20        0.00     71.92 o 
   9   0  24       50.01       82.38     82.38 o 
 -13   1  24        3.01       17.12     64.21 o 
 -12   1  24       16.89        5.59     64.34 o 
 -11   1  24      160.07      239.31     72.08 o 
 -10   1  24       25.12       20.58     73.48 o 
  -9   1  24       53.06        0.00     71.87 o 
  -8   1  24      579.57      615.50     82.91 o 
  -7   1  24      447.52      423.93     72.74 o 
  -6   1  24      409.74      504.70     82.63 o 
  -5   1  24        0.45       31.95     60.95 o 
  -4   1  24     1678.00     1877.53    109.47 o 
  -3   1  24      849.79     1195.17     90.09 o 
  -2   1  24      344.28      325.48     65.10 o 
  -1   1  24     2949.57     3105.83    131.10 o 
   0   1  24      214.07      342.29    342.29 o 
   1   1  24      205.92       93.82     93.82 o 
   2   1  24       67.83       63.94     63.94 o 
   3   1  24       12.84       42.76     58.14 o 
   4   1  24        2.15       68.77     68.77 o 
   5   1  24       36.50       42.84     65.94 o 
   6   1  24       11.18       79.37     79.37 o 
   7   1  24        1.35       69.19     72.53 o 
   8   1  24       65.08      100.44     69.87 o 
   9   1  24        2.53       74.54     74.54 o 
 -13   2  24      196.11       11.64     75.64 o 
 -12   2  24      102.46      139.96     71.65 o 
 -11   2  24       60.00       10.92     74.12 o 
 -10   2  24      245.12      172.14     83.43 o 
  -9   2  24       19.16       94.64     71.43 o 
  -8   2  24      189.49      194.63     78.45 o 
  -7   2  24      107.99      104.34     71.96 o 
  -6   2  24        1.19       47.87     64.03 o 
  -5   2  24     1836.39     2011.28    112.63 o 
  -4   2  24       45.49       28.44     64.58 o 
  -3   2  24      212.13      227.07     72.36 o 
  -2   2  24        6.77       31.51     51.34 o 
  -1   2  24       33.09        0.00     65.39 o 
   0   2  24     2203.47     2165.49    483.84 o 
   1   2  24      286.52      171.27     85.06 o 
   2   2  24      257.74      219.17     56.29 o 
   3   2  24       31.41       48.19     59.53 o 
   4   2  24       59.55       23.16     71.17 o 
   5   2  24      329.82      382.77     85.88 o 
   6   2  24       13.29       30.50     62.11 o 
   7   2  24      139.16      116.77     70.61 o 
   8   2  24      111.98       87.76     73.05 o 
 -12   3  24       82.10       94.94     68.12 o 
 -11   3  24       69.83       60.23     75.85 o 
 -10   3  24       80.05      148.33     71.59 o 
  -9   3  24      131.02      122.27     71.62 o 
  -8   3  24     1030.40     1166.21     96.94 o 
  -7   3  24       16.84       60.71     61.90 o 
  -6   3  24       56.07       35.94     68.34 o 
  -5   3  24      118.71        8.81     72.19 o 
  -4   3  24      484.12      608.38     84.00 o 
  -3   3  24       67.56       24.87     61.89 o 
  -2   3  24        2.71       69.28     69.28 o 
  -1   3  24     3435.60     3614.33    155.25 o 
   0   3  24       88.59       78.76     49.47 o 
   1   3  24      139.91       37.85     75.69 o 
   2   3  24        4.39      129.41     63.05 o 
   3   3  24      650.60      827.35     91.31 o 
   4   3  24       53.17      107.17     60.15 o 
   5   3  24      168.52      112.15     76.40 o 
   6   3  24       60.96       40.57     67.80 o 
   7   3  24       68.16       15.64     71.41 o 
   8   3  24        5.19       66.86     66.86 o 
 -12   4  24        4.63       82.59     67.98 o 
 -11   4  24       56.81       37.97     70.68 o 
 -10   4  24       27.90      127.49     61.03 o 
  -9   4  24       64.97        5.01     75.17 o 
  -8   4  24        3.02       72.78     72.78 o 
  -7   4  24      143.22      211.29     67.02 o 
  -6   4  24        5.36      153.62     60.88 o 
  -5   4  24       18.85       81.16     64.14 o 
  -4   4  24      121.78      254.42     66.00 o 
  -3   4  24      415.11      373.93     77.13 o 
  -2   4  24      986.15      711.49     58.57 o 
  -1   4  24        0.10       58.95     76.96 o 
   0   4  24       28.62       47.65     47.65 o 
   1   4  24        0.32      120.19     60.36 o 
   2   4  24       56.95       22.25     56.14 o 
   3   4  24      185.18      195.50     63.07 o 
   4   4  24       40.92       18.75     57.28 o 
   5   4  24       65.30      229.79     62.20 o 
   6   4  24        0.01       69.08     69.08 o 
   7   4  24       25.04       47.02     63.18 o 
 -11   5  24       19.55       63.91     76.02 o 
 -10   5  24       30.24       78.68     62.55 o 
  -9   5  24      227.32      169.72     76.30 o 
  -8   5  24       42.39       37.27     85.71 o 
  -7   5  24       54.76       58.86     62.09 o 
  -6   5  24      204.95       47.35     59.18 o 
  -5   5  24      198.52      180.72     67.77 o 
  -4   5  24      161.65      253.63     59.93 o 
  -3   5  24        1.80       35.51     62.02 o 
  -2   5  24      275.22      341.43     67.55 o 
  -1   5  24       24.85       65.10     60.45 o 
   0   5  24       46.16       28.42     46.51 o 
   1   5  24      392.19      325.65     75.11 o 
   2   5  24       34.07       40.39     67.33 o 
   3   5  24       11.27       82.87     56.23 o 
   4   5  24       38.73        0.00     71.55 o 
   5   5  24      123.18       63.09     57.37 o 
   6   5  24        1.25        5.12     66.61 o 
  -9   6  24      351.41      301.62     81.63 o 
  -8   6  24       76.19       69.39     59.76 o 
  -7   6  24        0.11       34.34     65.74 o 
  -6   6  24       97.01       90.69     65.42 o 
  -5   6  24        0.83       84.50     58.65 o 
  -4   6  24        9.73       91.64     56.46 o 
  -3   6  24      103.77      189.55     54.02 o 
  -2   6  24        6.38        0.00     58.69 o 
  -1   6  24        2.14       22.01     58.36 o 
   0   6  24       44.69       26.03     57.32 o 
   1   6  24       18.83       62.37     56.79 o 
   2   6  24        0.82       45.00     53.72 o 
   3   6  24       43.87        0.00     56.99 o 
   4   6  24        3.91       32.85     60.37 o 
   5   6  24      133.46      104.30     72.27 o 
  -7   7  24       13.60       33.00     55.57 o 
  -6   7  24        6.68       65.31     62.22 o 
  -5   7  24        3.91       50.68     60.90 o 
  -4   7  24        2.73       50.21     54.20 o 
  -3   7  24        3.52        4.41     59.99 o 
  -2   7  24       14.97        8.73     56.69 o 
  -1   7  24       54.63       30.54     62.79 o 
   0   7  24      204.29      116.19    144.07 o 
   1   7  24      173.32      118.09     59.26 o 
   2   7  24        0.36        4.52     57.84 o 
   3   7  24       65.82      102.49     71.95 o 
 -13   1  25      112.00      151.87     68.36 o 
 -12   1  25        9.62       44.39     65.76 o 
 -11   1  25        5.88       64.64     60.11 o 
 -10   1  25        6.30       46.41     64.98 o 
  -9   1  25      211.22      301.78     71.17 o 
  -8   1  25        0.15       64.58     64.58 o 
  -7   1  25       43.07       58.79     60.57 o 
  -6   1  25     1241.51     1481.38    100.25 o 
  -5   1  25      522.32      453.00     79.25 o 
  -4   1  25      282.15      400.28     73.57 o 
  -3   1  25      882.89     1018.87     93.05 o 
  -2   1  25       19.21       79.65     55.23 o 
  -1   1  25        1.64       21.16     99.89 o 
   0   1  25      473.65      181.89    181.89 o 
   1   1  25      851.87      757.47    107.32 o 
   2   1  25       43.38       47.19     65.38 o 
   3   1  25       65.59       84.93     71.90 o 
   4   1  25      469.99      494.23     78.72 o 
   5   1  25       68.61       29.45     68.33 o 
   6   1  25       28.28       20.43     68.48 o 
   7   1  25      113.10       64.78     67.50 o 
   8   1  25        0.28       44.99     69.34 o 
 -13   2  25        0.87       39.65     69.52 o 
 -12   2  25        0.61       45.07     65.16 o 
 -11   2  25      102.45       10.71     82.35 o 
 -10   2  25       44.41       84.50     76.40 o 
  -9   2  25       30.33      142.36     75.30 o 
  -8   2  25       39.86        4.75     72.42 o 
  -7   2  25      166.23      233.56     69.71 o 
  -6   2  25      294.29      350.90     74.47 o 
  -5   2  25     2115.31     2119.45    123.55 o 
  -4   2  25     1202.97     1377.58     98.10 o 
  -3   2  25      987.92      990.15     85.69 o 
  -2   2  25       99.55      176.98     58.22 o 
  -1   2  25       35.97       40.98     58.30 o 
   0   2  25     1863.31     2400.53    476.64 o 
   1   2  25      830.27      608.34    105.18 o 
   2   2  25       57.29        9.05     71.22 o 
   3   2  25      132.78      200.67     66.33 o 
   4   2  25      450.36      555.99     92.66 o 
   5   2  25      189.99      293.30     77.88 o 
   6   2  25        1.59       61.90     68.42 o 
   7   2  25       18.04        5.29     75.61 o 
   8   2  25      167.76       93.50     83.85 o 
 -12   3  25       77.80       39.21     64.30 o 
 -11   3  25        0.18       16.38     74.22 o 
 -10   3  25      193.40      235.07     79.86 o 
  -9   3  25      566.89      614.90     87.77 o 
  -8   3  25      111.72      179.35     75.46 o 
  -7   3  25       15.45       96.32     60.13 o 
  -6   3  25      859.50     1052.47     94.09 o 
  -5   3  25      163.57      112.50     72.28 o 
  -4   3  25      634.25      526.53     57.96 o 
  -3   3  25      495.58      494.48     75.33 o 
  -2   3  25      705.29      722.48     83.69 o 
  -1   3  25        0.58      126.75    126.75 o 
   0   3  25      176.79       53.11     57.71 o 
   1   3  25      567.03      543.17     85.09 o 
   2   3  25      213.16       98.12     67.97 o 
   3   3  25        3.98       13.59     62.55 o 
   4   3  25        0.35       52.80     65.72 o 
   5   3  25        0.01       44.65     66.44 o 
   6   3  25      144.18       30.74     75.03 o 
   7   3  25       14.19       16.18     65.75 o 
 -11   4  25       18.14       48.81     65.78 o 
 -10   4  25        1.98        5.33     66.59 o 
  -9   4  25        6.81      150.74     62.26 o 
  -8   4  25       22.59       40.51     63.82 o 
  -7   4  25        5.96        0.00     54.88 o 
  -6   4  25      440.22      565.69     79.77 o 
  -5   4  25       74.86       60.03     73.50 o 
  -4   4  25      319.10      333.67     72.54 o 
  -3   4  25       40.85       64.16     64.16 o 
  -2   4  25     1062.45      768.61     58.53 o 
  -1   4  25      939.05     1079.72     95.65 o 
   0   4  25       55.12        1.92     41.78 o 
   1   4  25     1048.33     1210.06    100.88 o 
   2   4  25       15.35       59.08     61.69 o 
   3   4  25       45.23       32.60     63.11 o 
   4   4  25       11.61       28.61     64.37 o 
   5   4  25        8.98       58.26     58.26 o 
   6   4  25       22.69       20.58     67.13 o 
   7   4  25        0.85       36.42     52.98 o 
 -10   5  25       35.43       52.49     56.90 o 
  -9   5  25       81.88       30.89     80.01 o 
  -8   5  25       21.42        0.00     64.18 o 
  -7   5  25      106.67      108.60     70.30 o 
  -6   5  25      254.38       38.55     62.85 o 
  -5   5  25       59.05       51.80     69.25 o 
  -4   5  25      343.81      465.74     74.73 o 
  -3   5  25      431.60      602.55     79.29 o 
  -2   5  25       38.16       44.25     60.84 o 
  -1   5  25       57.76       40.21     58.01 o 
   0   5  25        4.71        6.96     53.49 o 
   1   5  25      154.19      112.57     64.47 o 
   2   5  25        3.51       36.73     57.29 o 
   3   5  25       22.43      312.49     83.55 o 
   4   5  25       34.56      104.95     66.95 o 
   5   5  25        0.08       48.75     64.99 o 
   6   5  25      465.17      373.45     84.14 o 
  -9   6  25      193.00       85.04     67.76 o 
  -8   6  25      297.24       64.17     68.38 o 
  -7   6  25       24.43      136.64     55.43 o 
  -6   6  25       10.11       24.16     61.86 o 
  -5   6  25       71.04       80.07     65.02 o 
  -4   6  25       42.61       23.23     51.78 o 
  -3   6  25        9.78      127.73     53.30 o 
  -2   6  25        1.05       36.07     56.96 o 
  -1   6  25      271.88      214.46     69.30 o 
   0   6  25       40.00       54.26     51.23 o 
   1   6  25      196.39      130.11     70.97 o 
   2   6  25        1.07       67.64     67.64 o 
   3   6  25      283.73      229.12     56.75 o 
   4   6  25      139.97      191.37     61.50 o 
  -6   7  25        1.52      116.14     53.37 o 
  -5   7  25       55.62      105.50     51.24 o 
  -4   7  25       91.86       68.06     68.92 o 
  -3   7  25       75.19      196.51     50.52 o 
  -2   7  25       34.45      128.33     60.99 o 
  -1   7  25        2.38        4.17     54.74 o 
   0   7  25       61.54       58.01     52.48 o 
   1   7  25        0.17        4.46     59.90 o 
   2   7  25       59.23       65.90     60.34 o 
 -13   0  26       55.04        5.47     72.12 o 
 -12   0  26       21.58       37.64     63.24 o 
 -11   0  26       41.23       10.28     73.08 o 
 -10   0  26      205.92      191.69     75.35 o 
  -9   0  26      127.15      184.29     69.67 o 
  -8   0  26        8.55       50.91     56.57 o 
  -7   0  26      657.99      551.16     84.98 o 
  -6   0  26       38.44      102.23     62.13 o 
  -5   0  26      449.20      440.55     74.07 o 
  -4   0  26       13.18       27.78     57.22 o 
  -3   0  26      203.05      209.79     60.10 o 
  -2   0  26     1234.13     1215.18     87.45 o 
  -1   0  26      229.20      135.25     64.41 o 
   0   0  26      631.91      585.90     56.28 o 
   1   0  26       10.25        7.53     53.71 o 
   2   0  26      783.76      688.27     80.85 o 
   3   0  26       96.80       29.83     65.41 o 
   4   0  26       25.16       41.17     63.08 o 
   5   0  26      494.98      497.75     81.52 o 
   6   0  26      116.42      152.66     73.87 o 
   7   0  26      297.52      356.06     94.04 o 
   8   0  26      122.24      150.72     70.05 o 
 -13   1  26        4.58       16.76     63.50 o 
 -12   1  26       30.22       11.24     66.43 o 
 -11   1  26       99.19      124.71     79.61 o 
 -10   1  26        1.31       36.59     72.60 o 
  -9   1  26       60.04       60.49     68.05 o 
  -8   1  26       22.32       64.63     64.63 o 
  -7   1  26      450.48      505.36     77.92 o 
  -6   1  26       74.15       27.19     75.63 o 
  -5   1  26      583.47      686.57     84.94 o 
  -4   1  26        1.37       38.19     56.99 o 
  -3   1  26      224.77      138.45     71.86 o 
  -2   1  26      115.05       54.54     69.64 o 
  -1   1  26       55.12       79.49     58.18 o 
   0   1  26      825.71      662.55    662.55 o 
   1   1  26      648.07      557.91     96.58 o 
   2   1  26      222.23      129.29     70.01 o 
   3   1  26      224.14      393.01     76.81 o 
   4   1  26      247.02      321.57     82.60 o 
   5   1  26      150.47      104.80     74.78 o 
   6   1  26      275.57      319.10     73.97 o 
   7   1  26        2.93       38.10     67.20 o 
   8   1  26        4.60       16.86     72.05 o 
 -12   2  26        2.19       67.30     67.30 o 
 -11   2  26        6.68       72.39     72.39 o 
 -10   2  26       70.24      166.18     67.15 o 
  -9   2  26      430.09      388.26     86.47 o 
  -8   2  26       18.52       79.87     63.44 o 
  -7   2  26       21.84       38.40     67.95 o 
  -6   2  26      540.48      446.87     87.60 o 
  -5   2  26      208.74      212.11     80.35 o 
  -4   2  26       68.70      145.88     57.65 o 
  -3   2  26       63.61      195.17     59.60 o 
  -2   2  26      128.26       94.48     63.75 o 
  -1   2  26       11.28       21.25     57.44 o 
   0   2  26       90.80      189.04    189.04 o 
   1   2  26      503.25      456.30     88.67 o 
   2   2  26        8.03       45.39     65.55 o 
   3   2  26       89.78       76.69     76.69 o 
   4   2  26        4.22       92.93     65.99 o 
   5   2  26      272.61       76.38     83.97 o 
   6   2  26       90.21       26.49     71.52 o 
   7   2  26       29.61       64.59     67.16 o 
 -12   3  26      154.86      122.55     77.80 o 
 -11   3  26      197.68      187.06     79.41 o 
 -10   3  26        3.66       75.51     66.69 o 
  -9   3  26       43.97        0.00     68.24 o 
  -8   3  26        0.02       40.63     64.09 o 
  -7   3  26      269.07      167.28     75.56 o 
  -6   3  26        0.05      114.53     60.73 o 
  -5   3  26      257.12      269.16     77.39 o 
  -4   3  26      364.45      475.33     75.87 o 
  -3   3  26       27.18      177.94     83.84 o 
  -2   3  26      627.19      533.16     94.89 o 
  -1   3  26       39.10       65.93     63.14 o 
   0   3  26        0.61      230.51    230.51 o 
   1   3  26      265.76       80.97    102.31 o 
   2   3  26       13.05       18.42     62.29 o 
   3   3  26       42.70       14.48     65.39 o 
   4   3  26      461.78      572.92     90.99 o 
   5   3  26        7.93       81.07     63.92 o 
   6   3  26      190.71      187.45     74.48 o 
   7   3  26       23.19       16.12     65.97 o 
 -11   4  26        0.02       73.45     73.45 o 
 -10   4  26       10.47       64.47     67.06 o 
  -9   4  26       77.44        5.35     69.50 o 
  -8   4  26      113.96       45.75     68.07 o 
  -7   4  26       49.56       34.69     71.04 o 
  -6   4  26      664.58      548.96     68.06 o 
  -5   4  26       21.58       68.60     68.60 o 
  -4   4  26       69.92      111.22     63.87 o 
  -3   4  26      147.51      173.09     60.61 o 
  -2   4  26     1160.95      923.75     58.33 o 
  -1   4  26       91.64       35.76     83.79 o 
   0   4  26       84.73       51.48     44.57 o 
   1   4  26       35.76       99.98     71.86 o 
   2   4  26      719.76      549.55     63.28 o 
   3   4  26       14.18       18.79     65.99 o 
   4   4  26       75.99      112.37     73.42 o 
   5   4  26        0.09       15.15     70.86 o 
   6   4  26      150.28      117.59     67.34 o 
 -10   5  26      263.19      198.03     72.36 o 
  -9   5  26       61.04        4.93     69.50 o 
  -8   5  26      106.88       20.21     58.59 o 
  -7   5  26       74.61      119.53     62.07 o 
  -6   5  26      108.96       71.90     71.90 o 
  -5   5  26       17.96       33.16     63.74 o 
  -4   5  26      264.72      323.19     66.60 o 
  -3   5  26        0.30       55.31     67.09 o 
  -2   5  26        9.19        0.00     59.25 o 
  -1   5  26       10.05        8.99     48.99 o 
   0   5  26      146.60       95.41     40.68 o 
   1   5  26       54.63        9.24     60.77 o 
   2   5  26      245.26       23.00     59.89 o 
   3   5  26        6.52       42.41     58.43 o 
   4   5  26        7.35       43.39     69.24 o 
   5   5  26       14.30       68.71     63.76 o 
  -8   6  26        0.42       34.51     60.37 o 
  -7   6  26       71.84       68.20     61.24 o 
  -6   6  26       34.43       19.27     67.21 o 
  -5   6  26        5.31       75.58     57.63 o 
  -4   6  26        0.66        0.00     59.42 o 
  -3   6  26       40.14       59.93     60.87 o 
  -2   6  26       21.38       58.34     58.34 o 
  -1   6  26       13.14       26.95     57.57 o 
   0   6  26        0.21       40.86     40.86 o 
   1   6  26        1.85       72.23     58.49 o 
   2   6  26       38.69       36.56     60.08 o 
   3   6  26      158.17       64.36     72.03 o 
  -5   7  26      293.65      291.92     69.44 o 
  -4   7  26        6.31       13.74     59.13 o 
  -3   7  26       96.62      106.87     62.55 o 
  -2   7  26      292.88      374.80     68.48 o 
  -1   7  26      108.41      118.14     63.93 o 
   0   7  26        8.38       31.44     39.69 o 
 -12   1  27       40.23       27.71     70.57 o 
 -11   1  27      246.66      191.45     73.09 o 
 -10   1  27        0.09       47.80     65.78 o 
  -9   1  27       56.67       15.50     75.19 o 
  -8   1  27       12.74       75.01     67.45 o 
  -7   1  27        4.16        9.95     66.77 o 
  -6   1  27       19.69       14.09     71.06 o 
  -5   1  27       11.16       13.50     67.49 o 
  -4   1  27       18.51       66.68     60.24 o 
  -3   1  27       17.32        8.73     61.66 o 
  -2   1  27        3.70       25.99     62.39 o 
  -1   1  27       23.46        8.60     69.93 o 
   0   1  27     1418.97     1324.46    291.65 o 
   1   1  27      150.99        9.02     79.51 o 
   2   1  27      166.98      199.03     76.03 o 
   3   1  27      101.44       71.39     71.39 o 
   4   1  27      353.41      467.68     82.75 o 
   5   1  27      412.25      386.87     81.22 o 
   6   1  27        5.71       21.03     72.03 o 
   7   1  27       10.33        0.00     65.53 o 
 -12   2  27        0.34       33.53     71.19 o 
 -11   2  27       98.21        5.40     75.09 o 
 -10   2  27      231.60      346.80     78.18 o 
  -9   2  27      363.03      621.64     92.00 o 
  -8   2  27      230.54      132.78     76.53 o 
  -7   2  27      105.64       84.19     61.40 o 
  -6   2  27      205.65      239.95     66.88 o 
  -5   2  27      454.13      561.09     84.43 o 
  -4   2  27      192.27      247.06     66.58 o 
  -3   2  27      133.38       45.27     66.16 o 
  -2   2  27      120.17      214.69     69.07 o 
  -1   2  27      171.36      165.38     71.85 o 
   0   2  27       30.29       60.09     60.09 o 
   1   2  27        3.78       73.27     73.27 o 
   2   2  27       18.86       37.66     64.24 o 
   3   2  27     1198.22     1322.34    105.68 o 
   4   2  27       55.76       44.81     68.55 o 
   5   2  27      309.97      448.80     77.28 o 
   6   2  27        1.69       70.51     70.51 o 
   7   2  27      196.82      275.61     65.31 o 
 -11   3  27       53.15       65.94     72.69 o 
 -10   3  27        7.49        5.39     70.61 o 
  -9   3  27      150.78      169.85     74.14 o 
  -8   3  27       75.22      134.53     67.55 o 
  -7   3  27      870.12      808.58    100.08 o 
  -6   3  27        2.61       14.85     66.25 o 
  -5   3  27       15.31       70.79     70.79 o 
  -4   3  27      499.35      592.92     78.45 o 
  -3   3  27       29.43       50.78     68.84 o 
  -2   3  27      408.43      442.03     88.85 o 
  -1   3  27       45.67       18.24     61.35 o 
   0   3  27      341.39      349.73     56.77 o 
   1   3  27      534.32      417.48     82.63 o 
   2   3  27        6.43       70.97     61.90 o 
   3   3  27       31.61       96.86     67.37 o 
   4   3  27       35.31       49.69     73.50 o 
   5   3  27      312.61      317.26     69.32 o 
   6   3  27        1.47       72.11     72.11 o 
 -10   4  27       45.06       21.25     76.90 o 
  -9   4  27        7.05       10.44     75.68 o 
  -8   4  27       32.47        5.33     63.45 o 
  -7   4  27        2.07       69.14     69.14 o 
  -6   4  27      254.29       19.57     65.78 o 
  -5   4  27      107.87      217.07     69.64 o 
  -4   4  27       29.09       14.08     67.20 o 
  -3   4  27       37.95       13.98     70.97 o 
  -2   4  27       25.96       36.70     75.00 o 
  -1   4  27       54.47        0.00     66.74 o 
   0   4  27      127.20       75.22     69.25 o 
   1   4  27       17.95       70.63     70.63 o 
   2   4  27       37.29       67.09     67.09 o 
   3   4  27       25.84      130.53     61.05 o 
   4   4  27      264.93      246.57     84.13 o 
   5   4  27        0.05       65.35     72.92 o 
  -9   5  27        1.13       41.15     60.76 o 
  -8   5  27       18.88       81.59     60.46 o 
  -7   5  27      102.31      125.05     68.53 o 
  -6   5  27       65.79       64.14     59.09 o 
  -5   5  27       63.30       48.12     72.43 o 
  -4   5  27      260.41      346.49     77.28 o 
  -3   5  27      287.08      229.59     69.69 o 
  -2   5  27        1.55       64.96     53.56 o 
  -1   5  27      189.89       18.60     60.20 o 
   0   5  27       21.14       32.37     41.27 o 
   1   5  27       24.82       37.06     69.84 o 
   2   5  27        2.16       56.99     56.99 o 
   3   5  27       39.38       33.43     58.16 o 
   4   5  27        0.15        9.82     63.87 o 
  -7   6  27       12.12       58.38     61.98 o 
  -6   6  27      126.19       57.40     58.78 o 
  -5   6  27        0.15       42.63     53.63 o 
  -4   6  27       31.46      140.18     58.18 o 
  -3   6  27        0.69       45.97     53.71 o 
  -2   6  27       23.35       62.15     62.15 o 
  -1   6  27       96.29      104.43     64.88 o 
   0   6  27       27.89       29.26     42.13 o 
   1   6  27       19.02       90.72     55.03 o 
   2   6  27        7.53       69.53     69.53 o 
  -3   7  27        3.66      101.83     56.31 o 
  -2   7  27       12.35        8.70     54.19 o 
 -12   0  28      269.24      248.01     65.60 o 
 -11   0  28        4.28        5.09     55.55 o 
 -10   0  28      102.91      114.07     62.13 o 
  -9   0  28       89.38       15.31     67.26 o 
  -8   0  28      167.58      337.29     64.80 o 
  -7   0  28     1014.53      861.00     95.86 o 
  -6   0  28     1808.58     1755.64    122.13 o 
  -5   0  28       70.78      102.18     72.20 o 
  -4   0  28     6608.05     6919.62    198.07 o 
  -3   0  28       52.09      122.67     63.77 o 
  -2   0  28     4221.67     4872.78    156.09 o 
  -1   0  28     1033.43      862.29     91.23 o 
   0   0  28     1126.21     1175.83     67.29 o 
   1   0  28      377.29      319.45     59.90 o 
   2   0  28      354.02      400.75     65.29 o 
   3   0  28      199.26      250.94     69.87 o 
   4   0  28      237.90      222.68     67.69 o 
   5   0  28        1.87       69.15     69.15 o 
   6   0  28       27.69       70.37     70.37 o 
   7   0  28      136.05       50.22     78.13 o 
 -12   1  28        0.09       70.21     70.21 o 
 -11   1  28        5.02        5.33     69.84 o 
 -10   1  28        7.04       11.04     68.41 o 
  -9   1  28       86.97      246.93     71.76 o 
  -8   1  28        1.05        5.17     77.51 o 
  -7   1  28        0.57       94.47     64.33 o 
  -6   1  28      301.65      487.84     78.60 o 
  -5   1  28      265.31      320.34     78.63 o 
  -4   1  28        2.81        4.65     60.41 o 
  -3   1  28        9.52       18.48     62.40 o 
  -2   1  28       10.98        9.18     67.68 o 
  -1   1  28      140.19      377.06     90.42 o 
   0   1  28      118.40      126.39    126.39 o 
   1   1  28        5.26       75.32     75.32 o 
   2   1  28      127.99       52.41     81.11 o 
   3   1  28       61.87        9.79     64.23 o 
   4   1  28        6.69       30.28     69.60 o 
   5   1  28        3.00       15.63     65.12 o 
   6   1  28        0.50       65.75     65.75 o 
 -11   2  28        1.09       72.16     65.33 o 
 -10   2  28      211.86       87.46     83.08 o 
  -9   2  28       49.91        0.00     71.82 o 
  -8   2  28       45.70      145.60     69.66 o 
  -7   2  28        8.42       81.36     62.90 o 
  -6   2  28       15.95       74.23     73.08 o 
  -5   2  28      262.18      376.55     79.49 o 
  -4   2  28       51.77       80.39     64.19 o 
  -3   2  28      180.53      261.52     67.83 o 
  -2   2  28       31.95       41.61     62.69 o 
  -1   2  28      174.68      190.20     88.05 o 
   0   2  28      108.59       60.20     60.20 o 
   1   2  28        1.39       23.74     66.81 o 
   2   2  28        0.11       67.63     67.63 o 
   3   2  28      262.41      347.26     84.93 o 
   4   2  28        2.43       15.31     69.14 o 
   5   2  28       27.51       89.08     64.88 o 
   6   2  28      142.28       53.26     64.71 o 
 -11   3  28      104.62       87.79     74.66 o 
 -10   3  28        0.16       16.30     71.49 o 
  -9   3  28       75.45      181.88     67.66 o 
  -8   3  28       33.53      109.88     56.88 o 
  -7   3  28      119.11       56.46     76.02 o 
  -6   3  28       16.51        5.06     70.28 o 
  -5   3  28       28.37       29.27     62.46 o 
  -4   3  28       71.92       67.29     70.65 o 
  -3   3  28       32.18      128.04     62.91 o 
  -2   3  28      123.20        9.37     73.33 o 
  -1   3  28       48.36       28.34     61.60 o 
   0   3  28       54.75       64.99     64.99 o 
   1   3  28        0.39       28.69     76.51 o 
   2   3  28      110.70      164.97     67.56 o 
   3   3  28       15.15       44.29     63.35 o 
   4   3  28      192.31      292.99     73.12 o 
   5   3  28        6.96       36.30     67.70 o 
   6   3  28       21.58       36.39     65.22 o 
 -10   4  28        0.80       31.91     65.31 o 
  -9   4  28      253.36      290.67     83.85 o 
  -8   4  28        7.93       52.04     68.18 o 
  -7   4  28      395.25      296.40     84.53 o 
  -6   4  28       65.69       55.39     75.09 o 
  -5   4  28       73.81      226.21     64.55 o 
  -4   4  28      411.37      362.11     79.76 o 
  -3   4  28       57.63       61.75     61.75 o 
  -2   4  28      179.98      202.64     66.34 o 
  -1   4  28      114.05       70.67     60.34 o 
   0   4  28       55.23       91.81     91.81 o 
   1   4  28       88.21        4.52     76.17 o 
   2   4  28      317.93      310.41     59.14 o 
   3   4  28      133.60      107.77     72.49 o 
   4   4  28      280.78      377.70     72.61 o 
   5   4  28      189.60      171.26     74.45 o 
  -9   5  28       24.47       30.55     70.83 o 
  -8   5  28        9.62       65.32     65.32 o 
  -7   5  28       49.15       77.80     77.80 o 
  -6   5  28       48.92       39.82     66.87 o 
  -5   5  28       41.68      112.06     68.62 o 
  -4   5  28        1.35       62.56     68.47 o 
  -3   5  28       21.14       38.15     72.88 o 
  -2   5  28        0.09       65.82     62.43 o 
  -1   5  28        0.44       32.48     59.70 o 
   0   5  28       30.76        3.90     41.05 o 
   1   5  28       65.70      140.60     62.90 o 
   2   5  28       25.71       37.65     63.06 o 
   3   5  28        6.65       14.18     68.69 o 
  -6   6  28       11.90      128.97     46.22 o 
  -5   6  28       13.18       47.44     62.53 o 
  -4   6  28       39.97        4.44     60.31 o 
  -3   6  28       14.46       46.30     55.99 o 
  -2   6  28       12.29       45.83     61.97 o 
  -1   6  28       47.41       54.67     61.99 o 
   0   6  28       20.56       41.29     41.29 o 
   1   6  28      203.27      149.97     73.53 o 
 -11   1  29        0.02      170.97     62.36 o 
 -10   1  29       48.50       16.20     75.04 o 
  -9   1  29      625.66      544.80     84.89 o 
  -8   1  29      377.90      375.88     76.87 o 
  -7   1  29       82.19       86.36     64.63 o 
  -6   1  29       11.29        9.77     70.77 o 
  -5   1  29      782.78      773.93     94.51 o 
  -4   1  29       24.68       57.50     68.42 o 
  -3   1  29      111.04      146.44     66.92 o 
  -2   1  29      187.18      211.76     69.83 o 
  -1   1  29      358.73      216.55     97.87 o 
   0   1  29      245.35      111.53     66.30 o 
   1   1  29       17.64       89.10     89.10 o 
   2   1  29      325.95      554.95     74.87 o 
   3   1  29       75.57       29.86     70.39 o 
   4   1  29      151.03      259.92     76.63 o 
   5   1  29        3.43       36.42     60.18 o 
   6   1  29      111.82       64.43     71.80 o 
 -11   2  29        2.69        5.63     66.59 o 
 -10   2  29       18.32       60.29     67.76 o 
  -9   2  29        0.08        5.49     67.58 o 
  -8   2  29       55.58       90.27     63.36 o 
  -7   2  29       42.78      114.13     60.19 o 
  -6   2  29       50.51       65.73     63.45 o 
  -5   2  29      927.23     1091.61    103.60 o 
  -4   2  29      369.78      375.66     93.06 o 
  -3   2  29       53.14       67.53     69.24 o 
  -2   2  29        9.84       19.13     64.70 o 
  -1   2  29      256.74      421.51     82.41 o 
   0   2  29      149.94       11.74     58.87 o 
   1   2  29      140.63       34.21     81.47 o 
   2   2  29       28.68       76.51     76.51 o 
   3   2  29      173.93      217.59     75.68 o 
   4   2  29       37.53       30.83     64.74 o 
   5   2  29      122.67       63.33     65.82 o 
 -10   3  29       51.65       54.68     67.46 o 
  -9   3  29      115.71       64.95     74.45 o 
  -8   3  29        2.58       52.93     68.05 o 
  -7   3  29      332.28      166.54     74.50 o 
  -6   3  29      109.18        4.98     80.03 o 
  -5   3  29      123.02      119.98     65.80 o 
  -4   3  29      423.10      373.74     85.99 o 
  -3   3  29        0.27       58.03     52.01 o 
  -2   3  29        4.49        9.76     67.23 o 
  -1   3  29        0.08      124.83     62.68 o 
   0   3  29       23.32      127.66    127.66 o 
   1   3  29      108.23      165.60     66.14 o 
   2   3  29        4.65       59.39     59.39 o 
   3   3  29        7.62       40.14     61.71 o 
   4   3  29        7.66       50.87     62.13 o 
   5   3  29        0.22        5.20     72.41 o 
  -9   4  29       49.84       68.55     78.40 o 
  -8   4  29       35.22       20.76     67.34 o 
  -7   4  29       29.41       20.60     66.44 o 
  -6   4  29      217.13      151.83     78.51 o 
  -5   4  29       94.46       74.56     68.31 o 
  -4   4  29      136.85       68.65     74.37 o 
  -3   4  29       66.87       58.36     58.36 o 
  -2   4  29       88.11       28.62     73.59 o 
  -1   4  29        0.10      133.69     62.56 o 
   0   4  29      257.40      113.82    131.96 o 
   1   4  29        4.40       23.95     64.51 o 
   2   4  29      150.33      106.91     77.67 o 
   3   4  29        9.79        9.83     67.92 o 
   4   4  29       78.17      114.20     74.16 o 
  -8   5  29        1.89       10.14     64.06 o 
  -7   5  29       12.31       35.32     62.63 o 
  -6   5  29      133.74       10.01     63.91 o 
  -5   5  29       98.83       68.55     71.43 o 
  -4   5  29      159.23      154.63     75.16 o 
  -3   5  29      346.18      362.89     71.81 o 
  -2   5  29       99.56       28.24     60.23 o 
  -1   5  29       22.93       19.03     66.38 o 
   0   5  29      287.55      228.35     43.14 o 
   1   5  29        7.32       23.76     63.20 o 
   2   5  29       26.30       28.49     57.00 o 
  -5   6  29       42.51        9.40     56.83 o 
  -4   6  29       35.14       14.11     56.45 o 
  -3   6  29        6.88       97.01     54.89 o 
  -2   6  29       11.80       22.74     56.01 o 
  -1   6  29       94.60      108.80     66.87 o 
   0   6  29       82.84      135.95     42.99 o 
 -11   0  30        2.42       26.60     68.48 o 
 -10   0  30      229.82       90.16     73.25 o 
  -9   0  30      106.69      104.28     63.20 o 
  -8   0  30       82.94      152.89     60.09 o 
  -7   0  30        2.69       59.64     65.60 o 
  -6   0  30     1368.92     1389.24    106.15 o 
  -5   0  30       77.25       23.90     74.42 o 
  -4   0  30     1158.41     1387.32    103.36 o 
  -3   0  30       11.55      117.68     59.11 o 
  -2   0  30      155.55      180.42     68.27 o 
  -1   0  30      334.11      517.02     73.38 o 
   0   0  30     2170.30     2646.67     87.34 o 
   1   0  30       31.25       39.49     64.05 o 
   2   0  30       45.49       63.62     68.48 o 
   3   0  30       95.93      138.53     55.80 o 
   4   0  30      260.26      205.31     68.28 o 
   5   0  30      164.75      203.78     63.04 o 
 -11   1  30       67.75      182.28     62.61 o 
 -10   1  30        7.61       43.71     70.04 o 
  -9   1  30       32.96       21.71     74.39 o 
  -8   1  30      398.19      573.61     89.31 o 
  -7   1  30       60.32       15.75     72.57 o 
  -6   1  30        3.38       45.92     62.92 o 
  -5   1  30        1.68       80.13     61.95 o 
  -4   1  30       31.68       29.50     66.38 o 
  -3   1  30        3.24       68.30     68.30 o 
  -2   1  30      150.52       53.19     82.88 o 
  -1   1  30       41.80      113.08    113.08 o 
   0   1  30       88.61       73.17     73.17 o 
   1   1  30      462.51      430.46     86.96 o 
   2   1  30       78.10       24.97     71.71 o 
   3   1  30      178.06      168.54     77.51 o 
   4   1  30       26.38       51.75     65.32 o 
   5   1  30        4.47      110.38     68.87 o 
 -10   2  30        0.32       83.05     58.14 o 
  -9   2  30       38.82       32.72     68.11 o 
  -8   2  30        4.35       10.98     69.14 o 
  -7   2  30        2.02       70.73     70.73 o 
  -6   2  30        3.11       20.77     58.39 o 
  -5   2  30      140.73      167.74     77.11 o 
  -4   2  30        2.05       30.32     75.83 o 
  -3   2  30      183.86      232.86     76.50 o 
  -2   2  30       57.60       64.20     61.44 o 
  -1   2  30       16.45      105.08    105.08 o 
   0   2  30       32.63       79.14     79.14 o 
   1   2  30       22.03       78.22     78.22 o 
   2   2  30       86.83       90.96     70.05 o 
   3   2  30        3.73       30.70     71.12 o 
   4   2  30       37.85       25.89     71.18 o 
   5   2  30       20.51       72.06     72.06 o 
 -10   3  30        1.80       92.60     59.43 o 
  -9   3  30       86.49      102.65     70.32 o 
  -8   3  30        0.01       68.43     68.43 o 
  -7   3  30        2.87       26.22     69.02 o 
  -6   3  30      151.16      139.83     76.67 o 
  -5   3  30      105.28      112.07     66.59 o 
  -4   3  30       23.38       70.22     70.22 o 
  -3   3  30        9.11       44.53     71.36 o 
  -2   3  30        0.20       49.40     61.63 o 
  -1   3  30      149.38      122.76     71.34 o 
   0   3  30      343.15      416.38    103.13 o 
   1   3  30        2.38        5.08     60.49 o 
   2   3  30       58.59       65.78     65.78 o 
   3   3  30       30.44       55.46     70.55 o 
   4   3  30       52.76       46.27     69.39 o 
  -9   4  30      422.18      473.92     84.39 o 
  -8   4  30      191.02      131.05     78.04 o 
  -7   4  30       45.03      129.59     62.55 o 
  -6   4  30        8.56       51.10     67.79 o 
  -5   4  30       42.26       35.04     68.56 o 
  -4   4  30        1.77       19.76     65.39 o 
  -3   4  30        0.49       34.24     59.41 o 
  -2   4  30       15.51       63.27     68.75 o 
  -1   4  30      158.05      276.21     71.76 o 
   0   4  30      255.65      232.84     49.50 o 
   1   4  30       12.77       48.88     64.08 o 
   2   4  30       11.30       38.99     66.39 o 
   3   4  30       54.22       39.31     61.90 o 
  -7   5  30       48.68       61.34     61.34 o 
  -6   5  30       22.07       69.14     61.29 o 
  -5   5  30      456.33      411.81     82.09 o 
  -4   5  30      261.46      319.80     69.98 o 
  -3   5  30       15.33       38.24     73.24 o 
  -2   5  30       39.85      185.50     64.27 o 
  -1   5  30      265.75      108.75     76.85 o 
   0   5  30       22.09       13.99     48.55 o 
   1   5  30       63.46       66.17     62.71 o 
 -10   1  31        0.38        5.63     68.59 o 
  -9   1  31       15.30       11.12     68.84 o 
  -8   1  31       75.74      123.70     69.44 o 
  -7   1  31        4.88       42.45     70.02 o 
  -6   1  31        5.50        5.01     66.77 o 
  -5   1  31        1.60       20.66     63.65 o 
  -4   1  31       44.57      126.61     77.53 o 
  -3   1  31      397.61      351.23     85.45 o 
  -2   1  31       13.71       14.86     80.88 o 
  -1   1  31        6.29       54.96     72.92 o 
   0   1  31       89.06       41.25     57.71 o 
   1   1  31       87.09       82.39     82.39 o 
   2   1  31       39.49        5.17     66.27 o 
   3   1  31       35.99       25.75     68.17 o 
   4   1  31        5.53       72.79     72.79 o 
 -10   2  31       30.31       16.60     62.89 o 
  -9   2  31       61.77       32.86     76.15 o 
  -8   2  31       60.73       54.04     62.08 o 
  -7   2  31      120.00      122.99     65.31 o 
  -6   2  31       17.97       68.68     59.34 o 
  -5   2  31        7.51       46.87     74.45 o 
  -4   2  31       34.63       46.25     65.51 o 
  -3   2  31       58.70      111.66     68.97 o 
  -2   2  31      218.58      322.71     84.06 o 
  -1   2  31      219.98      407.25     92.70 o 
   0   2  31        2.57       52.93     52.93 o 
   1   2  31       94.92       45.67     66.43 o 
   2   2  31       50.81        5.08     64.05 o 
   3   2  31       84.93       20.81     75.32 o 
   4   2  31        7.14       31.18     67.65 o 
  -9   3  31        9.49        0.00     71.58 o 
  -8   3  31        5.94       48.05     70.02 o 
  -7   3  31       40.15        5.20     65.07 o 
  -6   3  31       11.52       67.86     61.56 o 
  -5   3  31       12.35       25.88     70.24 o 
  -4   3  31       40.77        5.27     63.79 o 
  -3   3  31      502.48      413.27     91.14 o 
  -2   3  31       31.76       20.22     66.89 o 
  -1   3  31      165.27      164.73     83.39 o 
   0   3  31       17.50       57.31     57.31 o 
   1   3  31        0.04       20.25     67.66 o 
   2   3  31       99.16      211.93     64.20 o 
   3   3  31       25.98       45.53     61.50 o 
  -8   4  31       79.55       99.05     70.14 o 
  -7   4  31       19.31        5.33     66.33 o 
  -6   4  31        6.74       51.47     65.69 o 
  -5   4  31        7.12       45.82     72.91 o 
  -4   4  31       79.72       50.19     71.34 o 
  -3   4  31      249.71      351.97     66.48 o 
  -2   4  31       59.44       88.50     65.77 o 
  -1   4  31       13.63       73.42     63.89 o 
   0   4  31       66.62      102.59     42.35 o 
   1   4  31        3.63        0.00     66.52 o 
   2   4  31       28.83       74.24     74.24 o 
  -5   5  31        6.54       73.27     73.27 o 
  -4   5  31        0.93       63.01     63.01 o 
  -3   5  31      101.23      139.05     59.53 o 
  -2   5  31        1.68        4.84     60.66 o 
  -1   5  31       41.72       77.07     77.07 o 
   0   5  31      122.23      192.23     46.07 o 
 -10   0  32       20.35       47.84     67.18 o 
  -9   0  32        6.79      122.07     64.53 o 
  -8   0  32       15.16      177.81     56.88 o 
  -7   0  32       70.37       56.70     62.94 o 
  -6   0  32      463.13      481.36     89.04 o 
  -5   0  32      111.66      124.60     71.19 o 
  -4   0  32        4.75       58.65     65.40 o 
  -3   0  32        6.22        0.00     60.34 o 
  -2   0  32      139.74       44.07     62.83 o 
  -1   0  32       21.38       70.20     60.50 o 
   0   0  32       18.54       40.23     44.23 o 
   1   0  32        2.74       40.99     55.27 o 
   2   0  32      123.38      179.48     52.14 o 
   3   0  32       91.41       53.93     65.46 o 
   4   0  32      131.55       65.89     68.18 o 
 -10   1  32       87.30      175.92     68.88 o 
  -9   1  32       35.21      153.31     55.04 o 
  -8   1  32        0.03       16.39     74.51 o 
  -7   1  32        0.67       32.29     61.89 o 
  -6   1  32        6.26       31.55     74.52 o 
  -5   1  32        9.87      120.22     65.03 o 
  -4   1  32       11.64       74.81     74.81 o 
  -3   1  32        5.51       77.68     77.68 o 
  -2   1  32       73.64       20.46     69.45 o 
  -1   1  32       17.25        0.00     62.22 o 
   0   1  32       13.93       56.28     56.28 o 
   1   1  32       53.20        0.00     67.84 o 
   2   1  32        0.97       26.11     62.27 o 
   3   1  32        0.13       66.31     66.31 o 
  -9   2  32        0.31       76.28     76.28 o 
  -8   2  32      111.27       68.60     68.60 o 
  -7   2  32        3.91       79.97     79.97 o 
  -6   2  32      189.24      160.14     69.09 o 
  -5   2  32        0.59       76.40     76.40 o 
  -4   2  32        0.32       98.88     68.79 o 
  -3   2  32       15.94       65.73     65.73 o 
  -2   2  32       23.05      158.77     68.79 o 
  -1   2  32      119.51      112.30    112.30 o 
   0   2  32       32.68       26.23     50.53 o 
   1   2  32        1.24       15.62     68.52 o 
   2   2  32        1.96       79.19     79.19 o 
   3   2  32      404.10      405.79     85.45 o 
  -8   3  32       43.79       21.74     70.18 o 
  -7   3  32      106.27      101.40     64.06 o 
  -6   3  32       97.10       68.41     73.01 o 
  -5   3  32       82.22        0.00     68.75 o 
  -4   3  32        1.41       62.00     68.15 o 
  -3   3  32      140.17      148.17     77.90 o 
  -2   3  32       48.10       81.12     60.46 o 
  -1   3  32      200.25      136.08     75.49 o 
   0   3  32       42.30      110.92     46.74 o 
   1   3  32       30.50       55.40     67.33 o 
   2   3  32        5.63        5.11     64.19 o 
  -7   4  32        0.11       25.65     65.28 o 
  -6   4  32      192.68      338.15     68.58 o 
  -5   4  32       76.28      101.35     65.19 o 
  -4   4  32       21.94       50.40     59.91 o 
  -3   4  32       27.26       89.78     73.24 o 
  -2   4  32        1.08       24.77     65.43 o 
  -1   4  32       92.56       14.73     68.58 o 
   0   4  32        5.54       24.17     43.39 o 
   1   4  32       19.06       63.07     63.07 o 
  -9   1  33        1.16       27.37     64.68 o 
  -8   1  33      147.48      164.02     75.87 o 
  -7   1  33       50.12       32.43     73.75 o 
  -6   1  33      238.18      391.85     72.02 o 
  -5   1  33       35.54       47.92     68.15 o 
  -4   1  33        5.78       58.02     71.86 o 
  -3   1  33       20.87      109.60     65.65 o 
  -2   1  33       96.06       93.34     72.89 o 
  -1   1  33       87.99      113.82     78.64 o 
   0   1  33        0.05       47.06     47.06 o 
   1   1  33       34.93       25.88     63.20 o 
   2   1  33       11.00       51.83     62.98 o 
  -8   2  33       84.14      114.56     72.86 o 
  -7   2  33      475.39      472.64     92.37 o 
  -6   2  33       13.26        5.19     67.56 o 
  -5   2  33      249.85      213.22     64.81 o 
  -4   2  33      160.48      306.06     72.60 o 
  -3   2  33       55.53       70.11     70.11 o 
  -2   2  33       60.78       62.18     76.58 o 
  -1   2  33      172.33      134.78     84.61 o 
   0   2  33      100.24        5.77     69.91 o 
   1   2  33      199.46      134.76     68.60 o 
   2   2  33      129.42      228.10     65.31 o 
  -7   3  33       14.19       68.60     68.60 o 
  -6   3  33        0.35       10.35     63.62 o 
  -5   3  33       11.01       67.96     69.45 o 
  -4   3  33        2.06       61.97     64.95 o 
  -3   3  33       54.00       74.39     74.39 o 
  -2   3  33       33.82       30.70     70.65 o 
  -1   3  33       13.65       81.08     75.32 o 
   0   3  33       31.36       66.41    129.13 o 
   1   3  33       10.78       55.55     55.10 o 
  -5   4  33       25.25       45.74     67.23 o 
  -4   4  33      333.65      451.41     76.84 o 
  -3   4  33      106.80      233.62     64.09 o 
  -2   4  33       17.46        0.00     63.81 o 
  -1   4  33        0.16      103.00     67.19 o 
  -8   0  34      218.74      274.70     66.88 o 
  -7   0  34        6.76      141.23     51.98 o 
  -6   0  34       66.68       88.16     74.78 o 
  -5   0  34       69.89       46.10     71.39 o 
  -4   0  34        5.35       55.04     61.92 o 
  -3   0  34       33.55       58.27     58.27 o 
  -2   0  34       43.56       40.76     54.94 o 
  -1   0  34       22.49       61.10     61.10 o 
   0   0  34       12.67       15.91     39.23 o 
   1   0  34       26.30       59.97     59.97 o 
  -8   1  34      178.81      125.67     68.28 o 
  -7   1  34       41.77       81.46     63.24 o 
  -6   1  34       46.26      134.92     57.97 o 
  -5   1  34       25.29       48.01     59.37 o 
  -4   1  34       74.47       69.19     66.60 o 
  -3   1  34       30.33      131.97     66.24 o 
  -2   1  34       12.09       57.93     75.21 o 
  -1   1  34      134.02       89.62     89.62 o 
   0   1  34       26.27       38.65     46.67 o 
   1   1  34        1.53       72.33     72.33 o 
  -7   2  34       41.37      179.11     71.25 o 
  -6   2  34       99.41      129.48     78.30 o 
  -5   2  34        0.42       64.15     68.20 o 
  -4   2  34        6.87      132.83     61.11 o 
  -3   2  34        0.09      105.44     62.26 o 
  -2   2  34      117.18      193.68     79.46 o 
  -1   2  34        4.69       92.41     92.41 o 
   0   2  34        4.90       57.01     57.01 o 
   1   2  34       37.65       82.66     82.66 o 
  -5   3  34       10.01      130.78     66.82 o 
  -4   3  34      310.96      368.40     86.85 o 
  -3   3  34      400.51      401.15     92.46 o 
  -2   3  34        0.18       71.70     67.95 o 
  -1   3  34       55.58       10.14     66.37 o 
  -6   1  35       14.30       70.20     63.77 o 
  -5   1  35        0.03       80.67     61.25 o 
  -4   1  35        0.18       37.37     64.26 o 
  -3   1  35       29.20       68.84     61.42 o 
  -2   1  35      102.77      105.29     72.48 o 
  -1   1  35      148.49        5.30     82.85 o 
   0   1  35       16.36       65.46     45.75 o 
  -5   2  35       33.18       21.37     67.51 o 
  -4   2  35        1.51       16.03     64.60 o 
  -3   2  35       21.17       26.55     66.14 o 
  -2   2  35       62.12       83.98     78.74 o 
  -4   0  36       80.72      101.10     64.67 o 
  -3   0  36       24.60       57.98     63.65 o 
                                                 
